# Supplementary material for: Re-sequencing Expands Our Understanding of the Phenotypic Impact of Variants at GWAS Loci
Source: PLoS Genet. 2014 Jan 30;10(1):e1004147. doi: 10.1371/journal.pgen.1004147 (PMC3907339; doi:10.1371/journal.pgen.1004147)
Supplement: Table S2 — Description of the 78 genes sequenced. (XLS) [file pgen.1004147.s008.xls]

## Sheet: Sheet1
Supplementary Table 2. Description of the 78 genes sequenced.
Locus1	Gene	TotVar2	synonymous	intron	missense benign3	missense possibly damaging3	missense probably damaging3	nonsense	utr.3	utr.5	NS:S4	Novel5	Singletons	RareSNVs6	TotalBP7	PctBP8	Watterson9	Tajima9	Mean Depth of Coverage10
CELSR2	ATXN7L2	13	4	0	5	1	1	0	2	0	1.75	10	8	12	2767	0.945428	4.97433	0.129952	91.44
	CELSR2	90	33	0	13	7	16	0	21	0	1.09	46	30	75	10540	0.972201	8.79174	2.60987	65.378
	KIAA1324	29	15	0	5	2	5	0	1	1	0.8	11	8	18	4715	1	6.15666	5.69145	221.235
	MYBPHL	17	5	0	2	2	4	0	4	0	1.6	4	4	12	1372	1	12.4029	9.24683	149.075
	PSMA5	1	0	0	1	0	0	0	0	0	NA	0	0	0	1003	1	0.997994	0.442944	233.912
	PSRC1	17	6	0	3	1	2	1	4	0	1.17	4	3	12	1941	1	8.76703	4.05441	106.065
	SARS	9	3	0	2	0	1	1	1	1	1.33	6	4	8	1961	0.984192	4.66782	0.604537	156.429
	SORT1	40	5	0	3	1	3	1	27	0	1.6	22	11	32	7018	0.949416	6.00923	3.0666	271.524
	SYPL2	36	0	0	5	3	3	0	23	2	NA	17	8	28	5147	0.947154	7.39191	3.34721	241.694
GALNT2	GALNT2	67	5	0	5	3	2	0	52	0	2	15	8	37	4530	0.956071	15.4852	13.72	98.7679
GCKR	GCKR	12	1	0	7	0	2	1	1	0	10	4	4	11	2189	1	5.48737	2.21984	186.826
ABCG8	ABCG5	27	4	1	5	1	5	0	10	1	2.75	8	7	19	3321	0.991268	8.2098	5.15461	150.23
	ABCG8	31	9	0	3	8	6	1	3	1	2	11	11	23	2665	0.999625	11.6481	7.41103	118.932
	DYNC2LI1	15	1	5	2	0	1	0	3	3	3	4	3	6	4029	1	3.72669	4.91356	131.121
	LOC728819	10	2	0	7	0	0	0	1	0	3.5	2	0	5	1170	1	8.55545	11.3876	241.394
	LRPPRC	38	8	1	6	3	5	1	10	4	1.88	21	7	33	5410	0.989834	7.10318	1.84616	135.892
	PLEKHH2	63	11	11	16	4	2	1	18	0	2.09	20	13	47	9127	0.992111	6.96436	4.12212	153.192
	THADA	57	14	2	17	5	13	2	1	3	2.64	33	22	47	12461	0.999839	4.57953	1.82727	178.744
G6PC2	ABCB11	24	9	0	8	1	0	0	6	0	1	9	5	18	4798	1	5.00703	5.78427	227.831
	G6PC2	29	5	0	5	0	4	1	13	1	2	10	8	23	3081	1	9.42183	4.02031	163.389
	LASS6	32	2	0	2	1	1	0	25	1	2	13	5	25	6359	0.983645	5.12096	2.74603	201.027
	NOSTRIN	9	5	0	2	1	1	0	0	0	0.8	2	3	5	1656	1	5.44015	5.15134	192.105
	SPC25	3	0	0	1	0	1	0	1	0	NA	0	1	2	1346	0.861813	2.58876	0.513273	84.2724
LPL	LPL	43	8	0	3	0	1	1	24	6	0.62	12	9	25	3747	1	11.4872	10.1353	284.621
ABCA1	ABCA1	73	18	0	21	0	8	1	21	4	1.67	25	14	54	11176	0.999911	6.53889	3.23638	184.073
PANK1	PANK1	12	3	0	1	0	2	0	6	0	1	5	3	6	3684	0.842291	3.87105	3.71185	131.15
CRY2	CRY2	17	4	0	0	0	0	0	13	0	NA	7	3	14	4129	0.975054	4.22673	2.21554	83.0619
	MAPK8IP1	17	4	0	4	2	1	0	6	0	1.75	8	8	17	3380	0.826627	6.09048	0.130477	42.9335
	SLC35C1	26	4	2	3	1	1	0	15	0	1.25	11	8	15	3488	0.932053	8.00544	7.90191	108.533
MADD	ACP2	21	5	0	3	1	6	0	5	1	2	10	6	15	2109	1	9.96716	5.70444	214.638
	ARFGAP2	21	3	0	4	2	2	0	10	0	2.67	12	5	16	2780	0.999281	7.56686	3.80832	125.274
	C11orf49	21	4	5	3	0	1	0	6	2	1	7	6	15	2273	1	9.24802	2.41567	145.513
	CKAP5	26	13	0	6	0	3	0	2	2	0.69	12	8	24	6698	1	3.88559	0.317698	200.101
	CUGBP1	10	6	0	1	0	0	0	3	0	0.17	7	2	10	2348	0.938245	4.54375	0.0645108	186.575
	DDB2	9	0	0	3	0	0	1	3	2	NA	5	1	7	1834	1	4.91215	0.844805	212.556
	LRP4	59	18	0	11	7	7	0	16	0	1.39	28	7	49	8212	0.947638	7.58909	3.86058	151.171
	MADD	45	11	0	14	3	10	1	6	0	2.55	19	14	37	6388	0.953193	7.39768	2.85738	133.91
	MYBPC3	35	9	0	12	5	7	1	1	0	2.78	13	11	27	4220	0.993365	8.35749	2.14022	72.7923
	NR1H3	10	3	0	2	0	3	0	1	1	1.67	5	3	8	1746	0.999427	5.73632	4.69528	151.75
	PACSIN3	13	4	0	1	0	4	0	3	1	1.25	5	4	13	1841	0.951114	7.43166	0.0587932	48.6007
	PSMC3	5	2	0	0	0	1	0	1	1	0.5	2	1	4	1580	1	3.16768	2.9617	152.046
	RAPSN	23	12	0	2	1	3	0	3	2	0.5	8	6	18	1671	1	13.7778	5.68138	69.1565
	SLC39A13	16	1	0	4	1	0	0	10	0	5	8	3	13	2290	0.985153	7.09921	4.39729	71.4772
	SPI1	5	0	0	1	0	1	0	0	3	NA	4	3	5	1408	0.852983	4.16731	0.01496	95.3778
FADS1	FADS1	21	3	0	0	0	1	0	17	0	0.33	11	5	16	4195	0.94994	5.27497	3.98273	256.8
	FADS2	18	2	0	1	1	1	0	10	3	1.5	11	5	14	3299	1	5.46159	1.22587	77.3725
	FADS3	4	2	0	0	1	0	0	1	0	0.5	3	1	4	1779	0.745925	3.0173	0.0196942	34.0555
MTNR1B	MTNR1B	15	3	0	6	0	1	0	5	0	2.33	4	3	11	1662	1	9.03419	6.92415	202.694
APOA1	APOA1	4	0	3	0	0	1	0	0	0	NA	2	1	3	1119	1	3.57815	0.407784	41.9305
	APOA4	21	5	0	7	0	5	1	2	1	2.6	9	4	15	1460	1	14.3978	3.94657	82.9963
	APOA5	28	6	0	2	0	5	1	13	1	1.33	9	5	19	1867	1	15.0121	6.72758	137.047
	APOC3	2	0	0	0	0	0	1	1	0	NA	0	0	2	611	0.996727	3.28732	0.0134226	34.4071
MVK	MMAB	34	0	0	1	0	0	0	31	2	NA	10	2	16	4139	0.977289	8.41374	9.56793	88.1167
MVK	MVK	20	5	0	5	1	2	0	7	0	1.6	10	4	17	1954	0.96827	10.5813	3.24194	89.4684
LIPC	LIPC	27	12	0	4	2	9	0	0	0	1.25	12	8	18	2175	0.972414	12.7786	11.623	164.816
CETP	CETP	20	7	0	4	2	5	0	2	0	1.57	5	10	15	1790	1	11.1842	5.52473	156.423
	HERPUD1	7	2	0	1	2	1	0	1	0	2	5	2	4	2176	0.803768	4.00624	1.71974	133.6
	NLRC5	66	18	0	23	5	5	5	10	0	2.11	26	19	46	6907	1	9.56496	6.0335	138.677
	NUP93	21	8	0	7	0	2	0	2	2	1.12	9	10	17	2682	1	7.83771	3.33751	202.293
	SLC12A3	33	14	0	9	2	8	0	0	0	1.36	11	8	25	3131	1	10.5502	3.31409	81.8359
NCAN	ATP13A1	24	10	0	8	1	2	0	3	0	1.1	6	6	22	3883	0.897759	6.89148	0.364337	66.2714
	CILP2	17	2	0	7	2	0	0	6	0	4.5	7	6	15	4199	0.805668	5.03009	0.781417	42.5839
	GATAD2A	43	4	0	3	2	0	0	34	0	1.25	17	9	34	5808	0.99759	7.4288	4.0357	101.393
	GMIP	33	9	0	12	1	7	0	4	0	2.22	10	8	30	3517	0.935172	10.0434	1.542	94.8011
	HAPLN4	26	0	0	1	1	1	0	22	1	NA	15	7	17	5409	0.860972	5.58851	2.65235	95.126
	KIAA0892	32	4	0	1	0	0	0	27	0	0.25	13	7	24	5086	0.979748	6.42818	3.75514	68.3398
	LPAR2	9	3	1	1	1	0	0	3	0	0.67	3	1	6	1824	0.935307	5.28071	3.55432	137.877
	MEF2B	10	5	0	2	0	2	0	1	0	0.8	7	2	9	1985	0.812091	6.2096	0.434495	100.967
	NCAN	37	8	0	10	1	6	0	12	0	2.12	13	8	31	6406	0.942086	6.13696	1.03625	164.12
	NR2C2AP	10	0	0	0	0	0	0	5	5	NA	5	6	10	1299	1	7.70584	0.10815	100.339
	PBX4	10	1	0	4	0	1	0	4	0	5	5	3	10	1724	0.897332	6.47051	0.235456	70.7423
	RFXANK	18	2	1	3	1	4	0	1	6	4	7	7	13	1443	1	12.4863	4.48313	130.126
	SF4	9	4	0	0	1	2	0	2	0	0.75	3	3	7	2217	1	4.06355	1.53965	84.4972
	TM6SF2	13	4	0	4	1	2	0	2	0	1.75	5	4	10	1405	0.896797	10.3277	2.489	153.503
	TSSK6	17	3	0	2	1	0	0	6	5	1	13	6	17	1628	1	10.4526	0.0943195	71.6351
	YJEFN3	1	0	0	1	0	0	0	0	0	NA	1	1	1	982	0.590631	1.72584	0.00281598	31.3632
	ZNF101	9	1	0	5	2	0	0	0	1	7	1	2	6	1782	0.969136	5.2165	1.24321	224.96
	ZNF14	19	4	0	2	1	2	0	7	3	1.25	8	5	15	4962	1	3.83288	2.9285	216.029
1Locus identifier in Table 1
2Total number of variants
3prediction of missense variants is taken from PolyPhen2
4Ratio of non-synonymous (NS) to synonymous (S) variants; it is NA when either NS or S = 0
5Variants not seen in dbSNP 137
6Variants with MAF<0.5%
7Total number of basepairs targeted for sequencing
8Percent of target basepairs with genotype quality >50 in >75% of subjects
9Estimate of nucleotide diversity, x 10,000
10Mean depth of coverage over all persons and BP in the gene
