# Supplementary material for: Re-sequencing Expands Our Understanding of the Phenotypic Impact of Variants at GWAS Loci
Source: PLoS Genet. 2014 Jan 30;10(1):e1004147. doi: 10.1371/journal.pgen.1004147 (PMC3907339; doi:10.1371/journal.pgen.1004147)
Supplement: Table S3 — All 1,852 variants analyzed in the study. SNPs not found in dbSNP137 are named by the chromosome and position. Phenotype abbreviations are as in Table S1. (XLS) [file pgen.1004147.s009.xls]

## Sheet: Sheet1
Supplementary Table 3. All 1,852 variants analyzed in the study. SNPs not found in dbSNP137 are named by the chromosome and position. Phenotype abbreviations are as in Table S1
SNP	CHR	BP1	MAF2	MAC2	A13	GENE	type	prediction4	Gene-Based5	N_HDL-C6	P_HDL-C6	N_LDL-C	P_LDL-C	N_TC	P_TC	N_TG	P_TG	N_FG	P_FG	N_FI	P_FI
chr1_109656569	1	109656569	0.007111	87	G	KIAA1324	utr-5		0	5372	0.1957	5331	0.1718	5372	0.2582	5372	0.505	4731	0.4093	4704	0.672
rs139816507	1	109656931	0.02476	303	A	KIAA1324	coding-synon		0	5373	0.7058	5332	0.08461	5373	0.04088	5373	0.8884	4732	0.7217	4705	0.7023
chr1_109656936	1	109656936	0.0001633	2	T	KIAA1324	missense	benign	1
rs667524	1	109656946	0.3837	4683	C	KIAA1324	coding-synon		0	5359	0.5156	5318	0.05012	5359	0.04928	5359	0.4661	4716	0.0853	4690	0.2502
rs74920406	1	109704525	0.02818	345	T	KIAA1324	missense	probably damaging	0	5374	0.8098	5333	0.2991	5374	0.5714	5374	0.5042	4732	0.4689	4705	0.5789
chr1_109707177	1	109707177	8.17e-05	1	C	KIAA1324	missense	probably damaging	1
chr1_109716311	1	109716311	8.17e-05	1	T	KIAA1324	coding-synon		0
rs150978394	1	109730929	8.17e-05	1	G	KIAA1324	missense	benign	1
rs146919608	1	109731749	0.006288	77	T	KIAA1324	coding-synon		0	5376	0.4253	5335	0.5773	5376	0.9569	5376	0.9453	4734	0.6077	4707	0.9068
rs41279690	1	109734349	0.002041	25	A	KIAA1324	missense	probably damaging	1	5376	0.515	5335	0.2962	5376	0.2911	5376	0.7823	4734	0.9561	4707	0.06487
rs658779	1	109735298	0.1685	2059	T	KIAA1324	coding-synon		0	5363	0.7177	5322	0.1696	5363	0.3259	5363	0.8802	4721	0.22	4694	0.3892
rs140999958	1	109735315	0.0001633	2	A	KIAA1324	missense	possibly damaging	1
rs659543	1	109735416	0.1687	2046	A	KIAA1324	missense	benign	0	5324	0.6784	5283	0.19	5324	0.3681	5324	0.9627	4689	0.1862	4662	0.2242
rs61756689	1	109735481	0.0008166	10	A	KIAA1324	coding-synon		0
rs2359246	1	109737063	0.1661	2024	C	KIAA1324	coding-synon		0	5350	0.406	5309	0.1187	5350	0.3074	5350	0.7319	4710	0.2062	4683	0.1724
chr1_109737079	1	109737079	0.0001633	2	A	KIAA1324	missense	benign	1
chr1_109737080	1	109737080	8.17e-05	1	A	KIAA1324	missense	possibly damaging	1
rs2359245	1	109737090	0.1657	2023	G	KIAA1324	coding-synon		0	5359	0.4655	5318	0.1715	5359	0.4016	5359	0.8598	4717	0.1333	4690	0.1772
rs149034687	1	109737093	8.17e-05	1	G	KIAA1324	coding-synon		0
chr1_109737094	1	109737094	0.00049	6	C	KIAA1324	coding-synon		0
rs2359244	1	109737132	0.1654	2019	T	KIAA1324	coding-synon		0	5359	0.5868	5318	0.1418	5359	0.3139	5359	0.8799	4718	0.158	4691	0.1579
rs2359243	1	109737172	0.1663	2026	C	KIAA1324	coding-synon		0	5348	0.6031	5307	0.2517	5348	0.4462	5348	0.8779	4707	0.1589	4681	0.1502
rs913179	1	109742485	0.149	1823	G	KIAA1324	coding-synon		0	5369	0.6779	5328	0.9084	5369	0.8758	5369	0.4572	4728	0.8356	4701	0.3221
chr1_109742500	1	109742500	0.00196	24	C	KIAA1324	coding-synon		0	5376	0.391	5335	0.69	5376	0.9283	5376	0.5005	4734	0.8123	4707	0.9625
rs141267352	1	109742851	8.17e-05	1	T	KIAA1324	missense	probably damaging	1
chr1_109743433	1	109743433	8.17e-05	1	A	KIAA1324	missense	probably damaging	1
chr1_109745592	1	109745592	8.17e-05	1	A	KIAA1324	coding-synon		0
rs1052878	1	109745618	0.06143	752	T	KIAA1324	missense	benign	0	5375	0.4194	5334	0.1942	5375	0.07739	5375	0.04517	4733	0.1263	4706	0.9804
chr1_109745839	1	109745839	0.0001633	2	T	KIAA1324	utr-3		0
chr1_109756573	1	109756573	0.0003266	4	A	SARS	utr-5		0
chr1_109772066	1	109772066	8.17e-05	1	T	SARS	nonsense		1
chr1_109777872	1	109777872	8.17e-05	1	G	SARS	missense	benign	1
chr1_109777940	1	109777940	8.17e-05	1	T	SARS	missense	probably damaging	1
chr1_109777945	1	109777945	0.0009799	12	A	SARS	coding-synon		0
chr1_109777954	1	109777954	8.17e-05	1	C	SARS	coding-synon		0
rs145465105	1	109777975	0.000245	3	T	SARS	coding-synon		0
rs140717526	1	109779073	0.00245	30	A	SARS	missense	benign	1	5376	0.716	5335	0.2481	5376	0.2325	5376	0.4291	4734	0.9256	4707	0.1502
rs11547492	1	109780612	0.05661	692	G	SARS	utr-3		0	5367	0.8208	5326	0.05399	5367	0.0741	5367	0.6658	4727	0.3609	4700	0.5494
chr1_109792884	1	109792884	0.0001633	2	T	CELSR2	coding-synon		0
rs142746289	1	109793034	0.001879	23	T	CELSR2	coding-synon		0	5375	0.6992	5334	0.0637	5375	0.07773	5375	0.7642	4733	0.9832	4706	0.4025
rs62623708	1	109793077	0.0005716	7	A	CELSR2	missense	possibly damaging	1
chr1_109793274	1	109793274	0.0008983	11	A	CELSR2	coding-synon		0
rs41279700	1	109793319	8.17e-05	1	T	CELSR2	coding-synon		0
chr1_109793331	1	109793331	0.0001633	2	C	CELSR2	missense	benign	1
chr1_109793484	1	109793484	8.17e-05	1	A	CELSR2	coding-synon		0
rs41279704	1	109794123	0.02518	308	C	CELSR2	coding-synon		0	5371	0.2777	5330	0.731	5371	0.3149	5371	0.03817	4728	0.0006081	4701	0.07003
chr1_109794513	1	109794513	0.0004083	5	T	CELSR2	coding-synon		0
rs41279706	1	109794593	0.001552	19	T	CELSR2	missense	probably damaging	1	5376	0.977	5335	0.2048	5376	0.2432	5376	0.6957	4734	0.1314	4707	0.9397
chr1_109794788	1	109794788	0.0001633	2	T	CELSR2	missense	possibly damaging	1
chr1_109794816	1	109794816	8.17e-05	1	T	CELSR2	coding-synon		0
rs147160924	1	109794891	0.03398	415	A	CELSR2	coding-synon		0	5360	0.9318	5319	0.1139	5360	0.07672	5360	0.6592	4719	0.7931	4692	0.5762
chr1_109795335	1	109795335	8.17e-05	1	A	CELSR2	coding-synon		0
rs437444	1	109795608	0.04858	588	T	CELSR2	coding-synon		0	5311	0.4053	5270	0.03182	5311	0.1419	5311	0.6467	4671	0.09297	4644	0.15
rs115856488	1	109795742	0.0005716	7	A	CELSR2	missense	probably damaging	1
chr1_109801056	1	109801056	8.17e-05	1	A	CELSR2	missense	probably damaging	1
chr1_109801073	1	109801073	0.0001634	2	T	CELSR2	coding-synon		0
rs684138	1	109801121	0.09047	1101	T	CELSR2	coding-synon		0	5343	0.6618	5303	0.2686	5343	0.6017	5343	0.479	4701	0.5881	4676	0.8855
rs75237799	1	109801345	0.01148	140	T	CELSR2	missense	possibly damaging	0	5352	0.06409	5311	0.07048	5352	0.2488	5352	0.5176	4713	0.475	4686	0.08923
chr1_109801493	1	109801493	0.0001634	2	T	CELSR2	coding-synon		0
rs200857942	1	109801620	0.003354	41	C	CELSR2	missense	probably damaging	1	5365	0.8616	5324	0.8262	5365	0.558	5365	0.3146	4725	0.8865	4698	0.9991
rs115077620	1	109803697	8.17e-05	1	A	CELSR2	missense	probably damaging	1
rs146395553	1	109803785	8.17e-05	1	T	CELSR2	coding-synon		0
chr1_109803824	1	109803824	8.17e-05	1	T	CELSR2	coding-synon		0
chr1_109803847	1	109803847	0.0003266	4	T	CELSR2	missense	probably damaging	1
chr1_109803870	1	109803870	8.17e-05	1	A	CELSR2	missense	probably damaging	1
rs145346551	1	109804156	0.000245	3	T	CELSR2	coding-synon		0
chr1_109804502	1	109804502	8.17e-05	1	C	CELSR2	missense	probably damaging	1
chr1_109805462	1	109805462	0.000817	10	A	CELSR2	missense	probably damaging	1
rs199557483	1	109805561	8.17e-05	1	A	CELSR2	missense	benign	1
rs139406620	1	109805791	0.00049	6	T	CELSR2	missense	benign	1
chr1_109805823	1	109805823	8.17e-05	1	C	CELSR2	missense	probably damaging	1
chr1_109805840	1	109805840	0.0001633	2	T	CELSR2	coding-synon		0
chr1_109806738	1	109806738	0.0009806	12	C	CELSR2	coding-synon		0
chr1_109806775	1	109806775	0.0004901	6	T	CELSR2	missense	probably damaging	1
chr1_109806786	1	109806786	8.17e-05	1	T	CELSR2	coding-synon		0
rs113593332	1	109806933	0.0002451	3	T	CELSR2	coding-synon		0
chr1_109807129	1	109807129	0.001225	15	C	CELSR2	coding-synon		0	5376	0.4887	5335	0.4063	5376	0.2561	5376	0.267	4734	0.02064	4707	0.927
chr1_109807814	1	109807814	8.17e-05	1	T	CELSR2	missense	benign	1
rs138787753	1	109808423	0.000245	3	G	CELSR2	missense	benign	1
chr1_109808484	1	109808484	8.17e-05	1	A	CELSR2	missense	probably damaging	1
chr1_109808785	1	109808785	0.0003266	4	G	CELSR2	coding-synon		0
rs12567377	1	109808789	0.0001633	2	A	CELSR2	missense	probably damaging	1
chr1_109810548	1	109810548	8.17e-05	1	A	CELSR2	missense	probably damaging	1
chr1_109810672	1	109810672	0.0008983	11	T	CELSR2	missense	benign	1
chr1_109811269	1	109811269	0.0001633	2	G	CELSR2	missense	benign	1
chr1_109811319	1	109811319	8.17e-05	1	G	CELSR2	coding-synon		0
chr1_109811333	1	109811333	0.0001633	2	T	CELSR2	missense	probably damaging	1
chr1_109811370	1	109811370	8.17e-05	1	T	CELSR2	coding-synon		0
chr1_109811510	1	109811510	0.001143	14	A	CELSR2	missense	possibly damaging	1	5376	0.6315	5335	0.6657	5376	0.8158	5376	0.933	4734	0.8709	4707	0.02982
rs148006855	1	109811522	0.001062	13	A	CELSR2	missense	benign	1	5376	0.2074	5335	0.7259	5376	0.4737	5376	0.6807	4734	0.6011	4707	0.3733
chr1_109811587	1	109811587	0.000245	3	A	CELSR2	coding-synon		0
chr1_109811754	1	109811754	8.17e-05	1	T	CELSR2	coding-synon		0
rs150344250	1	109811858	0.001388	17	A	CELSR2	missense	benign	1	5376	0.5819	5335	0.1471	5376	0.1955	5376	0.632	4734	0.5985	4707	0.2773
rs147655719	1	109812321	0.02393	293	A	CELSR2	missense	possibly damaging	0	5376	0.8106	5335	0.3456	5376	0.3041	5376	0.9319	4734	0.5384	4707	0.8001
chr1_109812339	1	109812339	8.17e-05	1	T	CELSR2	missense	probably damaging	1
rs150989889	1	109812379	0.001715	21	T	CELSR2	coding-synon		0	5376	0.6485	5335	0.1985	5376	0.1579	5376	0.1825	4734	0.5797	4707	0.2108
rs200168090	1	109812578	0.00621	76	A	CELSR2	coding-synon		0	5372	0.008586	5331	0.4342	5372	0.06563	5372	0.6833	4730	0.965	4704	0.1811
chr1_109812591	1	109812591	8.17e-05	1	A	CELSR2	missense	possibly damaging	1
rs139210404	1	109813580	8.17e-05	1	T	CELSR2	coding-synon		0
rs192472023	1	109813656	8.17e-05	1	A	CELSR2	missense	possibly damaging	1
rs628525	1	109813891	0.001388	17	A	CELSR2	missense	benign	1	5376	0.4705	5335	0.7386	5376	0.4693	5376	0.5939	4734	0.4472	4707	0.175
rs143025740	1	109814962	8.17e-05	1	T	CELSR2	coding-synon		0
rs41279718	1	109815465	0.004819	59	A	CELSR2	coding-synon		0	5375	0.6174	5334	0.5616	5375	0.2016	5375	0.4267	4733	0.4236	4706	0.4379
rs149569254	1	109815861	0.004491	55	T	CELSR2	coding-synon		0	5376	0.9809	5335	0.5259	5376	0.6761	5376	0.3758	4734	0.194	4707	0.8144
rs61799458	1	109815862	8.17e-05	1	A	CELSR2	missense	benign	1
rs77619489	1	109815866	0.01825	223	T	CELSR2	missense	benign	0	5363	0.2289	5322	0.04061	5363	0.0689	5363	0.4037	4721	0.1116	4694	0.8783
chr1_109816115	1	109816115	8.17e-05	1	A	CELSR2	missense	benign	1
chr1_109816871	1	109816871	0.0001633	2	G	CELSR2	utr-3		0
rs74116311	1	109816898	0.004737	58	G	CELSR2	utr-3		0	5375	0.6605	5334	0.4105	5375	0.1202	5375	0.2537	4733	0.3732	4706	0.37
chr1_109816940	1	109816940	8.17e-05	1	C	CELSR2	utr-3		0
chr1_109816963	1	109816963	0.0001633	2	G	CELSR2	utr-3		0
rs7528419	1	109817192	0.2057	2470	G	CELSR2	utr-3		0	5270	0.02534	5230	1.787e-17	5270	4.67e-13	5270	0.4299	4639	0.9566	4613	0.06844
chr1_109817258	1	109817258	8.17e-05	1	A	CELSR2	utr-3		0
rs41279722	1	109817299	0.002287	28	C	CELSR2	utr-3		0	5374	0.3487	5333	0.9773	5374	0.6494	5374	0.1689	4732	0.47	4705	0.9462
rs1277917	1	109817479	0.1572	1895	C	CELSR2	utr-3		0	5287	0.9074	5249	0.9171	5287	0.7025	5287	0.3085	4654	0.07959	4626	0.7596
chr1_109817524	1	109817524	0.0005716	7	A	CELSR2	utr-3		0
rs12740374	1	109817590	0.1986	2345	T	CELSR2	utr-3		0	5178	0.03064	5139	6.625e-15	5178	4.471e-11	5178	0.4784	4561	0.4273	4534	0.09947
rs57496540	1	109817633	0.0049	60	G	CELSR2	utr-3		0	5375	0.6621	5334	0.3853	5375	0.1087	5375	0.2128	4733	0.3051	4706	0.248
chr1_109817751	1	109817751	0.0005717	7	A	CELSR2	utr-3		0
rs660240	1	109817838	0.2206	2669	T	CELSR2	utr-3		0	5314	0.01998	5274	3.092e-16	5314	2.263e-11	5314	0.3832	4678	0.76	4651	0.07759
chr1_109817879	1	109817879	0.002369	29	C	CELSR2	utr-3		0	5375	0.3995	5334	0.7455	5375	0.9363	5375	0.9768	4733	0.2719	4706	0.5334
chr1_109817906	1	109817906	0.0003266	4	A	CELSR2	utr-3		0
rs140689076	1	109817914	8.17e-05	1	A	CELSR2	utr-3		0
rs659782	1	109817947	0.08385	1021	T	CELSR2	utr-3		0	5343	0.5128	5302	0.05572	5343	0.2105	5343	0.7748	4704	0.4387	4677	0.254
rs77579579	1	109818128	0.04842	592	T	CELSR2	utr-3		0	5366	0.645	5325	0.008739	5366	0.01549	5366	0.5232	4725	0.3607	4698	0.2558
chr1_109818214	1	109818214	8.17e-05	1	G	CELSR2	utr-3		0
rs658435	1	109818270	0.1121	1368	T	CELSR2	utr-3		0	5354	0.4186	5314	0.1203	5354	0.5008	5354	0.598	4715	0.2857	4688	0.4146
rs629301	1	109818306	0.2211	2674	G	CELSR2	utr-3		0	5308	0.0459	5267	4.065e-16	5308	3.447e-12	5308	0.3722	4673	0.5447	4646	0.1137
rs10410	1	109822404	0.1141	1396	A	PSRC1	utr-3		0	5374	0.5778	5333	0.1664	5374	0.5955	5374	0.4343	4733	0.2986	4706	0.3792
rs14000	1	109822509	0.1141	1396	C	PSRC1	utr-3		0	5372	0.5882	5331	0.1715	5372	0.6147	5372	0.4051	4730	0.2678	4703	0.3729
chr1_109822601	1	109822601	0.002123	26	G	PSRC1	utr-3		0	5376	0.2912	5335	0.9949	5376	0.801	5376	0.9437	4734	0.8567	4707	0.7172
rs41279724	1	109822636	8.17e-05	1	A	PSRC1	utr-3		0
rs144022094	1	109823418	0.0001633	2	T	PSRC1	coding-synon		0
rs116389032	1	109823457	0.02631	322	A	PSRC1	coding-synon		0	5373	0.3618	5332	0.7748	5373	0.3639	5373	0.04162	4731	0.0001963	4704	0.03693
rs34863121	1	109823458	0.009149	112	T	PSRC1	missense	possibly damaging	1	5374	0.1457	5333	0.268	5374	0.5979	5374	0.2829	4733	0.2708	4706	0.1129
rs183826417	1	109823488	0.02238	274	T	PSRC1	missense	probably damaging	0	5374	0.8693	5333	0.4179	5374	0.3918	5374	0.9676	4733	0.509	4706	0.7275
rs76057315	1	109823537	0.008983	110	A	PSRC1	missense	probably damaging	1	5376	0.9645	5335	0.2558	5376	0.1461	5376	0.04734	4734	0.1312	4707	0.883
rs75417653	1	109823574	0.005472	67	G	PSRC1	coding-synon		0	5375	0.1136	5334	0.5988	5375	0.7049	5375	0.3167	4733	0.1024	4706	0.005014
chr1_109823608	1	109823608	0.0001633	2	T	PSRC1	missense	benign	1
chr1_109823813	1	109823813	8.17e-05	1	A	PSRC1	nonsense		1
rs35358959	1	109824250	0.1274	1559	A	PSRC1	coding-synon		0	5375	0.968	5334	2.939e-09	5375	1.434e-08	5375	0.9093	4733	0.544	4706	0.1207
rs143206648	1	109824376	8.17e-05	1	T	PSRC1	coding-synon		0
chr1_109824469	1	109824469	0.0005716	7	T	PSRC1	coding-synon		0
rs116496512	1	109824503	0.002286	28	A	PSRC1	missense	benign	1	5376	0.02091	5335	0.9323	5376	0.3178	5376	0.7536	4734	0.4741	4707	0.2374
rs41302083	1	109824680	0.0008983	11	T	PSRC1	missense	benign	1
chr1_109825799	1	109825799	0.0001633	2	G		?		0
chr1_109835037	1	109835037	0.0003266	4	T	MYBPHL	utr-3		0
rs41306199	1	109835163	0.0851	1042	T	MYBPHL	utr-3		0	5375	0.1306	5334	1.377e-07	5375	4.152e-08	5375	0.5814	4733	0.9644	4706	0.1243
rs3738777	1	109836835	0.3298	4029	G	MYBPHL	utr-3		0	5367	0.905	5326	0.3617	5367	0.3938	5367	0.2349	4726	0.7078	4699	0.7954
rs646335	1	109836842	0.3713	4535	C	MYBPHL	utr-3		0	5363	0.3352	5322	0.9253	5363	0.6492	5363	0.08752	4722	0.8026	4695	0.7895
rs146381593	1	109837810	8.17e-05	1	G	MYBPHL	missense	possibly damaging	1
rs72703216	1	109837853	0.003022	37	A	MYBPHL	missense	benign	1	5375	0.8413	5334	0.4741	5375	0.4766	5375	0.9855	4733	0.2706	4706	0.7376
chr1_109838925	1	109838925	0.0004092	5	G	MYBPHL	coding-synon		0
chr1_109839424	1	109839424	0.000245	3	A	MYBPHL	coding-synon		0
rs1278285	1	109839433	8.17e-05	1	A	MYBPHL	coding-synon		0
chr1_109839460	1	109839460	0.002123	26	A	MYBPHL	coding-synon		0	5376	0.5913	5335	0.6132	5376	0.5554	5376	0.8663	4734	0.7237	4707	0.4345
rs151201446	1	109839482	0.001633	20	T	MYBPHL	missense	probably damaging	1	5376	0.969	5335	0.6035	5376	0.7517	5376	0.8334	4734	0.4361	4707	0.08117
rs140827712	1	109839501	8.17e-05	1	T	MYBPHL	missense	probably damaging	1
rs3850615	1	109839738	0.07376	903	A	MYBPHL	coding-synon		0	5374	0.3099	5333	0.4031	5374	0.3744	5374	0.03628	4732	0.2857	4705	0.2985
rs139190609	1	109840125	0.0004083	5	A	MYBPHL	missense	probably damaging	1
rs183846230	1	109840157	8.17e-05	1	G	MYBPHL	missense	benign	1
rs76186504	1	109840169	0.01691	207	T	MYBPHL	missense	possibly damaging	0	5375	0.9149	5334	0.009011	5375	0.004443	5375	0.09146	4733	0.9032	4706	0.7244
rs146641385	1	109840832	0.005803	71	A	MYBPHL	missense	probably damaging	1	5370	0.3349	5329	0.9829	5370	0.805	5370	0.5534	4728	0.5226	4701	0.2971
chr1_109852355	1	109852355	0.001552	19	T	SORT1	utr-3		0	5376	0.6779	5335	0.7495	5376	0.5067	5376	0.4363	4734	0.8845	4707	0.09906
chr1_109852421	1	109852421	8.17e-05	1	G	SORT1	utr-3		0
chr1_109852489	1	109852489	8.17e-05	1	A	SORT1	utr-3		0
chr1_109852545	1	109852545	8.17e-05	1	T	SORT1	utr-3		0
chr1_109852598	1	109852598	8.17e-05	1	T	SORT1	utr-3		0
chr1_109852885	1	109852885	0.0007349	9	C	SORT1	utr-3		0
rs17036367	1	109852922	8.17e-05	1	C	SORT1	utr-3		0
chr1_109853093	1	109853093	0.0001633	2	T	SORT1	utr-3		0
chr1_109853442	1	109853442	0.0007349	9	T	SORT1	utr-3		0
rs1064599	1	109853935	0.01601	196	A	SORT1	utr-3		0	5376	0.2422	5335	0.5711	5376	0.9151	5376	0.172	4734	0.04704	4707	0.3374
rs72647809	1	109853983	0.005553	68	G	SORT1	utr-3		0	5376	0.1098	5335	0.4645	5376	0.8026	5376	0.2163	4734	0.8116	4707	0.5815
rs66852370	1	109854157	0.002205	27	T	SORT1	utr-3		0	5376	0.3998	5335	0.5779	5376	0.7878	5376	0.4975	4734	0.421	4707	0.2201
chr1_109854460	1	109854460	0.001388	17	A	SORT1	utr-3		0	5376	0.9962	5335	0.1068	5376	0.1043	5376	0.7402	4734	0.4627	4707	0.878
chr1_109854826	1	109854826	0.000245	3	C	SORT1	utr-3		0
chr1_109854863	1	109854863	8.17e-05	1	A	SORT1	utr-3		0
chr1_109854917	1	109854917	8.17e-05	1	T	SORT1	utr-3		0
rs72647804	1	109855020	0.02255	276	G	SORT1	utr-3		0	5374	0.8378	5333	0.4814	5374	0.3241	5374	0.3363	4732	0.6927	4705	0.7459
chr1_109855048	1	109855048	0.00441	54	C	SORT1	utr-3		0	5375	0.927	5334	0.5192	5375	0.668	5375	0.4391	4733	0.1199	4706	0.7882
chr1_109855248	1	109855248	0.00049	6	A	SORT1	utr-3		0
rs192172116	1	109855330	0.0004083	5	C	SORT1	utr-3		0
rs461200	1	109855404	0.2886	3519	G	SORT1	utr-3		0	5350	0.4773	5309	7.122e-05	5350	0.0007032	5350	0.7262	4712	0.6818	4685	0.01113
chr1_109855592	1	109855592	8.17e-05	1	G	SORT1	utr-3		0
rs459533	1	109855752	0.00147	18	G	SORT1	utr-3		0	5376	0.4705	5335	0.7386	5376	0.4693	5376	0.5939	4734	0.4472	4707	0.175
chr1_109855924	1	109855924	0.003021	37	A	SORT1	utr-3		0	5376	0.3557	5335	0.2342	5376	0.4451	5376	0.1874	4734	0.4968	4707	0.4172
chr1_109855930	1	109855930	0.0001633	2	G	SORT1	utr-3		0
chr1_109856052	1	109856052	0.0001633	2	A	SORT1	utr-3		0
rs464218	1	109856306	0.4482	5480	G	SORT1	utr-3		0	5370	0.7227	5329	0.002118	5370	0.008971	5370	0.4404	4727	0.1802	4700	0.7975
rs150416069	1	109859580	0.0003266	4	T	SORT1	coding-synon		0
chr1_109860525	1	109860525	8.17e-05	1	A	SORT1	coding-synon		0
chr1_109869713	1	109869713	8.17e-05	1	T	SORT1	nonsense		1
rs2228606	1	109878903	0.01601	196	G	SORT1	missense	benign	0	5376	0.2422	5335	0.5711	5376	0.9151	5376	0.172	4734	0.04704	4707	0.3374
rs200994282	1	109883391	0.0001633	2	T	SORT1	missense	probably damaging	1
rs2228605	1	109884672	0.0008166	10	A	SORT1	missense	probably damaging	1
chr1_109884692	1	109884692	0.000245	3	C	SORT1	missense	probably damaging	1
rs2228604	1	109884775	0.2877	3510	T	SORT1	coding-synon		0	5356	0.4183	5315	2.973e-05	5356	0.0003035	5356	0.5286	4715	0.7875	4688	0.03313
chr1_109888404	1	109888404	8.17e-05	1	T	SORT1	missense	possibly damaging	1
rs141749679	1	109888432	0.009067	111	C	SORT1	missense	benign	1	5375	0.2257	5334	0.2602	5375	0.2225	5375	0.1361	4733	0.2038	4706	0.2519
rs72646560	1	109897100	0.07145	875	C	SORT1	coding-synon		0	5376	0.08937	5335	2.005e-07	5376	1.155e-08	5376	0.9261	4734	0.8437	4707	0.156
rs11142	1	109897103	0.2887	3527	A	SORT1	coding-synon		0	5363	0.351	5322	2.229e-05	5363	0.0002818	5363	0.4968	4722	0.741	4695	0.03648
rs61797119	1	109910100	0.0004083	5	C	SORT1	missense	benign	1
rs181530546	1	109955749	0.0227	278	C	PSMA5	missense	benign	0	5376	0.01938	5335	0.3032	5376	0.6694	5376	0.9546	4734	0.7302	4707	0.9359
chr1_109969041	1	109969041	0.001797	22	A		?		0	5376	0.7626	5335	0.67	5376	0.5707	5376	0.2793	4734	0.9186	4707	0.3409
rs148735932	1	110009189	0.00049	6	A	SYPL2	utr-5		0
chr1_110009213	1	110009213	0.0001633	2	T	SYPL2	utr-5		0
chr1_110018277	1	110018277	8.17e-05	1	G	SYPL2	missense	possibly damaging	1
rs79613472	1	110019415	8.17e-05	1	T	SYPL2	missense	benign	1
rs62623713	1	110019439	0.07194	881	G	SYPL2	missense	benign	0	5376	0.09166	5335	6.793e-07	5376	3.612e-08	5376	0.94	4734	0.9478	4707	0.1126
chr1_110019532	1	110019532	8.17e-05	1	C	SYPL2	missense	benign	1
rs75551446	1	110019585	8.17e-05	1	T	SYPL2	missense	probably damaging	1
chr1_110020509	1	110020509	0.0004083	5	C	SYPL2	missense	benign	1
chr1_110020510	1	110020510	8.17e-05	1	T	SYPL2	missense	benign	1
chr1_110020620	1	110020620	0.00049	6	G	SYPL2	missense	probably damaging	1
rs62641754	1	110020621	0.01331	163	G	SYPL2	missense	probably damaging	0	5376	0.1589	5335	0.3218	5376	0.1733	5376	0.2678	4734	0.629	4707	0.412
rs186022503	1	110022016	0.01527	187	G	SYPL2	missense	possibly damaging	0	5376	0.9729	5335	0.2757	5376	0.1237	5376	0.08649	4734	0.1432	4707	0.1097
rs201865079	1	110022091	0.002543	31	G	SYPL2	missense	possibly damaging	1	5350	0.622	5309	0.9995	5350	0.5655	5350	0.4145	4712	0.3051	4685	0.8497
rs145259229	1	110022297	0.002041	25	T	SYPL2	utr-3		0	5376	0.6515	5335	0.7414	5376	0.9897	5376	0.887	4734	0.6979	4707	0.7384
chr1_110022431	1	110022431	0.00147	18	T	SYPL2	utr-3		0	5376	0.3585	5335	0.4509	5376	0.6062	5376	0.9988	4734	0.5984	4707	0.6765
rs114337549	1	110022604	0.00147	18	T	SYPL2	utr-3		0	5376	0.04843	5335	0.2347	5376	0.2292	5376	0.08168	4734	0.3696	4707	0.08846
chr1_110022669	1	110022669	0.001878	23	T	SYPL2	utr-3		0	5376	0.4291	5335	0.8142	5376	0.8283	5376	0.3597	4734	0.8853	4707	0.5097
rs143356555	1	110022699	0.01437	176	A	SYPL2	utr-3		0	5376	0.1162	5335	0.8626	5376	0.6749	5376	0.8905	4734	0.8576	4707	0.6621
chr1_110022745	1	110022745	0.0007349	9	G	SYPL2	utr-3		0
rs148350097	1	110022808	0.00049	6	A	SYPL2	utr-3		0
rs569670	1	110022896	0.2453	2989	C	SYPL2	utr-3		0	5347	0.1737	5306	0.1708	5347	0.4046	5347	0.5384	4706	0.4708	4679	0.1979
rs115819583	1	110022940	0.002368	29	G	SYPL2	utr-3		0	5376	0.6154	5335	0.5847	5376	0.8809	5376	0.9511	4734	0.4379	4707	0.1724
rs76084834	1	110023144	0.07739	946	G	SYPL2	utr-3		0	5365	0.2465	5324	0.796	5365	0.6644	5365	0.06899	4724	0.4917	4697	0.1081
rs115049444	1	110023170	0.002041	25	C	SYPL2	utr-3		0	5376	0.6515	5335	0.7414	5376	0.9897	5376	0.887	4734	0.6979	4707	0.7384
chr1_110023186	1	110023186	8.17e-05	1	T	SYPL2	utr-3		0
chr1_110023300	1	110023300	0.0001633	2	G	SYPL2	utr-3		0
rs485660	1	110023432	0.2464	3006	A	SYPL2	utr-3		0	5355	0.1519	5314	0.3644	5355	0.7528	5355	0.5738	4715	0.5487	4688	0.2265
chr1_110023599	1	110023599	0.0007349	9	A	SYPL2	utr-3		0
rs12145677	1	110023610	0.3193	3902	A	SYPL2	utr-3		0	5364	0.7144	5323	0.0002738	5364	0.0004715	5364	0.5981	4723	0.8379	4696	0.035
chr1_110023755	1	110023755	0.0001633	2	A	SYPL2	utr-3		0
chr1_110024113	1	110024113	0.0007349	9	A	SYPL2	utr-3		0
chr1_110024293	1	110024293	8.17e-05	1	T	SYPL2	utr-3		0
chr1_110024632	1	110024632	8.17e-05	1	C	SYPL2	utr-3		0
rs183848357	1	110024645	0.00147	18	T	SYPL2	utr-3		0	5376	0.8123	5335	0.4283	5376	0.662	5376	0.6073	4734	0.261	4707	0.08398
chr1_110024715	1	110024715	0.0001633	2	C	SYPL2	utr-3		0
rs144568216	1	110024745	0.0006533	8	G	SYPL2	utr-3		0
chr1_110029833	1	110029833	8.17e-05	1	G	ATXN7L2	missense	benign	1
chr1_110030303	1	110030303	8.17e-05	1	G	ATXN7L2	missense	benign	1
chr1_110030388	1	110030388	8.17e-05	1	C	ATXN7L2	missense	benign	1
chr1_110031607	1	110031607	8.17e-05	1	A	ATXN7L2	missense	benign	1
chr1_110032948	1	110032948	8.17e-05	1	A	ATXN7L2	missense	probably damaging	1
chr1_110033607	1	110033607	0.0001633	2	T	ATXN7L2	coding-synon		0
rs191480189	1	110033632	0.01479	181	T	ATXN7L2	missense	possibly damaging	0	5374	0.7563	5333	0.3931	5374	0.9126	5374	0.387	4732	0.307	4705	0.4638
chr1_110033643	1	110033643	8.17e-05	1	G	ATXN7L2	coding-synon		0
rs145920655	1	110033832	0.000245	3	A	ATXN7L2	coding-synon		0
chr1_110033868	1	110033868	8.17e-05	1	T	ATXN7L2	coding-synon		0
chr1_110034251	1	110034251	0.000245	3	T	ATXN7L2	missense	benign	1
chr1_110035241	1	110035241	8.17e-05	1	G	ATXN7L2	utr-3		0
rs187831153	1	110035280	0.0008983	11	A	ATXN7L2	utr-3		0
rs184261638	1	230338892	8.17e-05	1	A	GALNT2	missense	possibly damaging	1
rs200978844	1	230338909	0.001225	15	G	GALNT2	missense	benign	1	5376	0.5636	5335	0.2774	5376	0.6976	5376	0.9442	4734	0.3372	4707	0.6733
chr1_230338927	1	230338927	0.0001633	2	A	GALNT2	missense	benign	1
chr1_230372100	1	230372100	0.0001633	2	A	GALNT2	missense	probably damaging	1
rs34897003	1	230372117	0.01462	179	A	GALNT2	coding-synon		0	5376	0.1407	5335	0.1235	5376	0.009719	5376	0.857	4734	0.9897	4707	0.6405
rs145628006	1	230379078	0.0001633	2	A	GALNT2	missense	probably damaging	1
rs142046356	1	230379092	8.17e-05	1	T	GALNT2	missense	possibly damaging	1
rs3748006	1	230384937	0.076	929	C	GALNT2	coding-synon		0	5368	0.8136	5327	0.03607	5368	0.07517	5368	0.1081	4725	0.1786	4698	0.009117
rs1923950	1	230384970	0.1642	2007	A	GALNT2	coding-synon		0	5366	0.2697	5325	0.7385	5366	0.4997	5366	0.9927	4725	0.9589	4698	0.7559
rs78164071	1	230386238	8.17e-05	1	C	GALNT2	missense	benign	1
rs16851310	1	230410217	8.17e-05	1	A	GALNT2	coding-synon		0
rs144216012	1	230410255	0.002041	25	A	GALNT2	missense	benign	1	5376	0.6009	5335	0.1226	5376	0.1397	5376	0.4715	4734	0.6366	4707	0.724
chr1_230410262	1	230410262	0.000245	3	A	GALNT2	coding-synon		0
rs34588899	1	230410291	8.17e-05	1	A	GALNT2	missense	benign	1
rs2273970	1	230415148	0.04814	589	A	GALNT2	missense	possibly damaging	0	5372	0.5222	5331	0.2021	5372	0.4128	5372	0.4188	4730	0.7583	4703	0.158
rs2273969	1	230415212	0.0008983	11	T	GALNT2	utr-3		0
rs2273968	1	230415244	0.1282	1568	C	GALNT2	utr-3		0	5369	0.719	5328	0.4447	5369	0.3039	5369	0.7882	4727	0.4123	4700	0.1179
chr1_230415264	1	230415264	8.17e-05	1	G	GALNT2	utr-3		0
rs2273967	1	230415293	0.164	2007	T	GALNT2	utr-3		0	5372	0.1407	5331	0.09375	5372	0.01336	5372	0.1565	4730	0.5495	4703	0.1782
chr1_230415295	1	230415295	0.0007349	9	T	GALNT2	utr-3		0
rs146911682	1	230415372	0.0001633	2	G	GALNT2	utr-3		0
rs72647709	1	230415406	0.007349	90	T	GALNT2	utr-3		0	5376	0.6195	5335	0.3415	5376	0.3495	5376	0.852	4734	0.9897	4707	0.2897
chr1_230415411	1	230415411	0.0007349	9	T	GALNT2	utr-3		0
rs72647710	1	230415444	0.003266	40	T	GALNT2	utr-3		0	5376	0.6404	5335	0.9	5376	0.9455	5376	0.2606	4734	0.5452	4707	0.3009
chr1_230415483	1	230415483	0.0004083	5	T	GALNT2	utr-3		0
chr1_230415513	1	230415513	8.17e-05	1	T	GALNT2	utr-3		0
rs15273	1	230415593	0.01454	178	T	GALNT2	utr-3		0	5376	0.1656	5335	0.148	5376	0.01278	5376	0.8964	4733	0.9963	4706	0.5657
rs72647711	1	230415810	0.03349	410	A	GALNT2	utr-3		0	5374	0.9952	5333	0.924	5374	0.8335	5374	0.8602	4732	0.01995	4705	0.9765
rs72647712	1	230415846	0.03364	412	C	GALNT2	utr-3		0	5376	0.9853	5335	0.7931	5376	0.7118	5376	0.8272	4734	0.01865	4707	0.9676
rs3213494	1	230415924	0.02206	270	T	GALNT2	utr-3		0	5373	0.06301	5332	0.4319	5373	0.9545	5373	0.8092	4731	0.5565	4704	0.5372
rs3213495	1	230416038	0.1362	1662	A	GALNT2	utr-3		0	5358	0.8764	5317	0.5436	5358	0.6613	5358	0.7365	4716	0.5748	4689	0.8415
chr1_230416057	1	230416057	0.003104	38	C	GALNT2	utr-3		0	5375	0.06082	5334	0.8644	5375	0.5871	5375	0.8464	4733	0.5651	4706	0.5275
rs79130823	1	230416084	0.0008983	11	T	GALNT2	utr-3		0
rs72647713	1	230416110	0.006859	84	T	GALNT2	utr-3		0	5376	0.07303	5335	0.7714	5376	0.4268	5376	0.9849	4734	0.6551	4707	0.6574
rs16851328	1	230416130	0.0334	409	A	GALNT2	utr-3		0	5375	0.8327	5334	0.8695	5375	0.8197	5375	0.7507	4733	0.02289	4706	0.9026
rs13728	1	230416218	0.1892	2306	C	GALNT2	utr-3		0	5350	0.6288	5309	0.3187	5350	0.4786	5350	0.4084	4710	0.8931	4683	0.02031
rs3213496	1	230416319	0.04746	579	C	GALNT2	utr-3		0	5354	0.6466	5313	0.1805	5354	0.3166	5354	0.4536	4714	0.4657	4687	0.4814
rs1043897	1	230416399	0.3497	4206	T	GALNT2	utr-3		0	5277	0.5578	5237	0.874	5277	0.6083	5277	0.6044	4645	0.3173	4619	0.4984
chr1_230416471	1	230416471	0.0009801	12	T	GALNT2	utr-3		0
rs72647714	1	230416496	0.000245	3	A	GALNT2	utr-3		0
rs72647715	1	230416720	0.003021	37	T	GALNT2	utr-3		0	5376	0.8222	5335	0.7114	5376	0.6622	5376	0.623	4734	0.395	4707	0.5577
rs72647716	1	230416729	0.01462	179	A	GALNT2	utr-3		0	5376	0.1656	5335	0.148	5376	0.01278	5376	0.8964	4734	0.9486	4707	0.6241
rs1043900	1	230416744	0.1424	1737	A	GALNT2	utr-3		0	5352	0.3866	5311	0.02687	5352	0.004531	5352	0.1239	4710	0.8471	4685	0.2699
rs72647717	1	230416768	0.01389	170	G	GALNT2	utr-3		0	5372	0.3357	5331	0.8262	5372	0.981	5372	0.06154	4730	0.7231	4703	0.391
rs16851339	1	230416832	0.1443	1756	A	GALNT2	utr-3		0	5339	0.4509	5299	0.02857	5339	0.005563	5339	0.08547	4697	0.6375	4671	0.182
rs11800118	1	230416950	0.09369	1141	T	GALNT2	utr-3		0	5342	0.5257	5302	0.08217	5342	0.03732	5342	0.1966	4703	0.4725	4677	0.5732
rs10005	1	230416953	0.3699	4459	G	GALNT2	utr-3		0	5287	0.1978	5248	0.5633	5287	0.1834	5287	0.3909	4655	0.1175	4629	0.4818
rs72647719	1	230417014	0.01454	178	A	GALNT2	utr-3		0	5375	0.1833	5334	0.1647	5375	0.01529	5375	0.9284	4733	0.9233	4706	0.6201
rs7544606	1	230417056	0.1178	1436	C	GALNT2	utr-3		0	5350	0.1678	5309	0.4969	5350	0.913	5350	0.4887	4710	0.1049	4684	0.2501
chr1_230417092	1	230417092	0.00196	24	T	GALNT2	utr-3		0	5376	0.5563	5335	0.6831	5376	0.4736	5376	0.1167	4734	0.02055	4707	0.01776
chr1_230417108	1	230417108	0.0004083	5	C	GALNT2	utr-3		0
rs72647720	1	230417282	0.0008983	11	T	GALNT2	utr-3		0
rs1043908	1	230417294	0.07956	973	G	GALNT2	utr-3		0	5368	0.3889	5327	0.03975	5368	0.02045	5368	0.4557	4726	0.2011	4699	0.2258
rs188780851	1	230417314	0.0008166	10	C	GALNT2	utr-3		0
rs72647721	1	230417320	0.005308	64	C	GALNT2	utr-3		0	5297	0.2216	5256	0.2562	5297	0.5179	5297	0.9787	4662	0.07818	4636	0.9522
rs72647722	1	230417321	0.00446	54	A	GALNT2	utr-3		0	5313	0.03948	5272	0.8408	5313	0.5645	5313	0.8459	4682	0.4866	4656	0.5243
rs3811484	1	230417329	0.02295	281	G	GALNT2	utr-3		0	5374	0.07695	5333	0.5065	5374	0.9988	5374	0.8168	4732	0.4231	4705	0.6219
rs1043909	1	230417371	0.1909	2313	T	GALNT2	utr-3		0	5313	0.06347	5272	0.2788	5313	0.1286	5313	0.6041	4672	0.8119	4646	0.3603
rs3088075	1	230417394	0.1264	1539	C	GALNT2	utr-3		0	5342	0.976	5301	0.4704	5342	0.3686	5342	0.559	4701	0.8788	4674	0.08824
rs72647723	1	230417464	0.006702	82	G	GALNT2	utr-3		0	5371	0.8943	5330	0.5804	5371	0.8311	5371	0.8524	4729	0.826	4702	0.2559
chr1_230417496	1	230417496	0.000245	3	T	GALNT2	utr-3		0
rs72647724	1	230417525	0.00049	6	A	GALNT2	utr-3		0
rs1043941	1	230417557	0.2795	3380	T	GALNT2	utr-3		0	5304	0.2121	5264	0.6095	5304	0.2573	5304	0.01755	4668	0.02836	4642	0.1717
rs1043944	1	230417560	0.279	3395	A	GALNT2	utr-3		0	5338	0.2139	5298	0.6878	5338	0.2909	5338	0.0209	4699	0.01816	4672	0.1775
rs7022	1	230417664	0.2707	3302	G	GALNT2	utr-3		0	5353	0.1515	5312	0.5522	5353	0.3366	5353	0.8184	4715	0.0715	4688	0.6375
chr1_230417723	1	230417723	8.17e-05	1	T	GALNT2	utr-3		0
chr1_230417848	1	230417848	0.001388	17	G	GALNT2	utr-3		0	5375	0.06942	5334	0.8491	5375	0.9221	5375	0.01404	4733	0.6756	4706	0.1747
rs147073127	2	27726437	8.17e-05	1	C	GCKR	missense	benign	1
chr2_27729741	2	27729741	8.17e-05	1	T	GCKR	missense	probably damaging	1
rs140213973	2	27730619	0.00196	24	C	GCKR	coding-synon		0	5376	0.725	5335	0.67	5376	0.8076	5376	0.7608	4734	0.561	4707	0.7057
chr2_27730922	2	27730922	0.0001633	2	T	GCKR	missense	benign	1
rs1260326	2	27730940	0.3566	4340	T	GCKR	missense	benign	0	5342	0.1726	5301	0.1415	5342	0.005589	5342	2.192e-12	4703	0.4938	4676	0.972
rs142814238	2	27745327	8.17e-05	1	T	GCKR	missense	probably damaging	1
rs8179249	2	27745373	0.005308	65	A	GCKR	missense	benign	1	5376	0.5822	5335	0.3837	5376	0.2234	5376	0.09564	4734	0.9122	4707	0.8919
chr2_27745447	2	27745447	8.17e-05	1	T	GCKR	missense	benign	1
rs183739892	2	27746184	0.005716	70	T	GCKR	nonsense		1	5376	0.1474	5335	0.5813	5376	0.3774	5376	0.02505	4734	0.9805	4707	0.4701
rs34792470	2	27746196	0.0006533	8	T	GCKR	missense	benign	1
chr2_27746229	2	27746229	0.0001633	2	A	GCKR	missense	benign	1
rs41291159	2	27746394	0.000245	3	T	GCKR	utr-3		0
rs15397	2	43458071	0.01102	135	G	THADA	utr-3		0	5376	0.8969	5335	0.144	5376	0.4555	5376	0.4048	4734	0.9476	4707	0.5791
chr2_43458233	2	43458233	0.0001633	2	C	THADA	missense	benign	1
chr2_43458235	2	43458235	8.17e-05	1	T	THADA	missense	possibly damaging	1
chr2_43459920	2	43459920	8.17e-05	1	C	THADA	missense	probably damaging	1
rs183860704	2	43506946	0.001797	22	T	THADA	missense	probably damaging	1	5376	0.6969	5335	0.7421	5376	0.5137	5376	0.9471	4734	0.3092	4707	0.8752
chr2_43514113	2	43514113	0.0001633	2	T	THADA	missense	probably damaging	1
chr2_43514122	2	43514122	0.0001633	2	G	THADA	missense	possibly damaging	1
rs35720761	2	43519977	0.06094	746	T	THADA	missense	benign	0	5374	0.7181	5333	0.7607	5374	0.8709	5374	0.2013	4732	0.6265	4705	0.3921
chr2_43519993	2	43519993	8.17e-05	1	C	THADA	missense	benign	1
chr2_43520085	2	43520085	8.17e-05	1	C	THADA	nonsense		1
rs57257569	2	43520160	8.17e-05	1	C	THADA	missense	probably damaging	1
rs17334247	2	43547672	0.003104	38	A	THADA	missense	probably damaging	1	5375	0.8374	5334	0.3214	5375	0.5742	5375	0.7912	4734	0.06187	4707	0.4455
rs61754254	2	43571277	0.00196	24	A	THADA	missense	probably damaging	1	5376	0.07253	5335	0.4379	5376	0.2085	5376	0.7746	4734	0.3887	4707	0.1288
rs35422033	2	43571347	0.005798	71	A	THADA	coding-synon		0	5376	0.6353	5335	0.155	5376	0.108	5376	0.03581	4734	0.5399	4707	0.02229
chr2_43571360	2	43571360	0.0005716	7	C	THADA	missense	possibly damaging	1
rs33979934	2	43625184	0.258	3153	A	THADA	missense	benign	0	5364	0.7016	5323	0.173	5364	0.25	5364	0.394	4723	0.6879	4696	0.719
chr2_43625249	2	43625249	8.17e-05	1	T	THADA	missense	probably damaging	1
rs56269749	2	43625278	0.005392	66	A	THADA	missense	benign	1	5373	0.1913	5332	0.2393	5373	0.4267	5373	0.3344	4731	0.2527	4704	0.1638
chr2_43712390	2	43712390	8.17e-05	1	C	THADA	coding-synon		0
chr2_43725972	2	43725972	0.001388	17	C	THADA	coding-synon		0	5376	0.155	5335	0.5416	5376	0.4874	5376	0.2945	4734	0.5194	4707	0.8735
chr2_43725973	2	43725973	8.17e-05	1	A	THADA	missense	probably damaging	1
chr2_43726017	2	43726017	8.17e-05	1	G	THADA	coding-synon		0
rs199598541	2	43726051	8.17e-05	1	T	THADA	missense	probably damaging	1
chr2_43726053	2	43726053	8.17e-05	1	T	THADA	coding-synon		0
chr2_43732764	2	43732764	0.001062	13	A	THADA	coding-synon		0	5376	0.8124	5335	0.9572	5376	0.8472	5376	0.5455	4734	0.2932	4707	0.4883
rs7578597	2	43732823	0.04983	610	C	THADA	missense	benign	0	5374	0.5334	5333	0.5311	5374	0.8691	5374	0.09334	4732	0.8672	4705	0.5627
rs200340060	2	43768343	0.0001633	2	T	THADA	missense	benign	1
rs201189013	2	43768345	0.0001633	2	C	THADA	missense	benign	1
chr2_43776421	2	43776421	8.17e-05	1	A	THADA	nonsense		1
chr2_43776499	2	43776499	0.0005716	7	C	THADA	missense	benign	1
chr2_43779007	2	43779007	8.17e-05	1	A	THADA	coding-synon		0
chr2_43779036	2	43779036	0.0003266	4	T	THADA	missense	benign	1
chr2_43779364	2	43779364	8.17e-05	1	C	THADA	missense	probably damaging	1
chr2_43783453	2	43783453	0.00049	6	T	THADA	intron		0
rs185200412	2	43787446	0.00049	6	T	THADA	missense	benign	1
rs17031056	2	43797619	0.2272	2771	T	THADA	missense	possibly damaging	0	5352	0.9253	5311	0.6825	5352	0.9706	5352	0.8327	4711	0.1187	4685	0.4739
chr2_43798901	2	43798901	8.17e-05	1	A	THADA	missense	probably damaging	1
chr2_43801490	2	43801490	8.17e-05	1	C	THADA	missense	benign	1
rs11899823	2	43801712	0.3032	3692	G	THADA	coding-synon		0	5345	0.6101	5304	0.5565	5345	0.4077	5345	0.427	4706	0.1328	4680	0.4649
rs183744600	2	43801771	0.0006533	8	A	THADA	missense	probably damaging	1
chr2_43801815	2	43801815	8.17e-05	1	G	THADA	missense	benign	1
chr2_43801937	2	43801937	8.17e-05	1	A	THADA	missense	benign	1
rs111983293	2	43802153	0.002205	27	C	THADA	missense	benign	1	5376	0.7171	5335	0.1338	5376	0.08594	5376	0.1042	4734	0.4376	4707	0.02935
chr2_43804214	2	43804214	8.17e-05	1	G	THADA	coding-synon		0
rs13021894	2	43804229	0.3022	3673	C	THADA	coding-synon		0	5334	0.4656	5293	0.5781	5334	0.3509	5334	0.5311	4695	0.1449	4668	0.3964
chr2_43804232	2	43804232	0.0001633	2	A	THADA	coding-synon		0
rs149038509	2	43804334	0.009801	120	T	THADA	coding-synon		0	5375	0.2554	5334	0.2287	5375	0.1481	5375	0.5656	4733	0.4083	4706	0.3644
rs61754256	2	43805739	0.07817	957	T	THADA	coding-synon		0	5374	0.2427	5333	0.3101	5374	0.4329	5374	0.08267	4732	0.7481	4705	0.865
chr2_43808948	2	43808948	0.0006533	8	C	THADA	missense	benign	1
chr2_43809024	2	43809024	8.17e-05	1	T	THADA	missense	probably damaging	1
rs61756227	2	43814095	0.02352	288	A	THADA	missense	benign	0	5376	0.254	5335	0.5936	5376	0.2345	5376	0.3954	4734	0.3294	4707	0.3092
rs17031095	2	43819139	0.07809	956	G	THADA	coding-synon		0	5374	0.2531	5333	0.2953	5374	0.4093	5374	0.1062	4732	0.7528	4705	0.8356
rs190097300	2	43819161	0.0004083	5	C	THADA	missense	possibly damaging	1
chr2_43822859	2	43822859	8.17e-05	1	C	THADA	intron		0
chr2_43823111	2	43823111	8.17e-05	1	C	THADA	utr-5		0
chr2_43823140	2	43823140	0.0001633	2	A	THADA	utr-5		0
chr2_43823154	2	43823154	0.0008983	11	C	THADA	utr-5		0
rs146134487	2	43871858	8.17e-05	1	T	PLEKHH2	nonsense		1
rs112429197	2	43871897	0.0008983	11	C	PLEKHH2	missense	benign	1
rs755862	2	43902511	0.2942	3555	G	LOC728819	intron		0	5304	0.1182	5263	0.7285	5304	0.7206	5304	0.2265	4669	0.5007	4643	0.699
chr2_43902549	2	43902549	0.0003266	4	T	LOC728819	intron		0
rs143787127	2	43902757	0.01756	215	G	LOC728819	intron		0	5376	0.9103	5335	0.3941	5376	0.2057	5376	0.5261	4734	0.3819	4707	0.1907
rs148112877	2	43902763	0.005226	64	C	LOC728819	intron		0	5376	0.6865	5335	0.3659	5376	0.2658	5376	0.05272	4734	0.2378	4707	0.4677
chr2_43902797	2	43902797	0.0001633	2	G	LOC728819	intron		0
rs80263019	2	43903034	0.007513	92	A	LOC728819	intron		0	5376	0.1396	5335	0.8061	5376	0.7103	5376	0.1302	4734	0.3765	4707	0.3932
rs3828297	2	43903066	0.2906	3551	A	LOC728819	intron		0	5364	0.1743	5323	0.7781	5364	0.8207	5364	0.268	4725	0.525	4698	0.8235
rs146273900	2	43903164	0.001388	17	C	LOC728819	intron		0	5376	0.8626	5335	0.1547	5376	0.1017	5376	0.1935	4734	0.4645	4707	0.3439
rs74589926	2	43903262	0.01282	157	A	LOC728819	intron		0	5376	0.8322	5335	0.09917	5376	0.2173	5376	0.5433	4734	0.5735	4707	0.8335
rs4952675	2	43903354	0.3062	3735	T	LOC728819	intron		0	5354	0.1064	5313	0.5219	5354	0.6125	5354	0.258	4715	0.6179	4688	0.8954
rs190385263	2	43919701	0.0006533	8	A	PLEKHH2	missense	possibly damaging	1
rs142153423	2	43924417	0.00245	30	T	PLEKHH2	missense	benign	1	5376	0.9501	5335	0.8023	5376	0.5699	5376	0.3134	4734	0.7515	4707	0.2929
chr2_43924450	2	43924450	0.0004083	5	G	PLEKHH2	missense	benign	1
rs7606783	2	43926943	0.4032	4921	T	PLEKHH2	coding-synon		0	5359	0.1243	5318	0.3859	5359	0.6471	5359	0.8655	4719	0.1282	4692	0.4121
rs193173021	2	43926974	0.0008983	11	A	PLEKHH2	missense	benign	1
rs17335882	2	43927027	0.01037	127	G	PLEKHH2	coding-synon		0	5376	0.7741	5335	0.3702	5376	0.6258	5376	0.6307	4734	0.6755	4707	0.8078
chr2_43927140	2	43927140	0.0007349	9	G	PLEKHH2	missense	benign	1
chr2_43927228	2	43927228	8.17e-05	1	C	PLEKHH2	missense	benign	1
chr2_43927297	2	43927297	8.17e-05	1	T	PLEKHH2	coding-synon		0
rs115528845	2	43927374	0.003593	44	G	PLEKHH2	missense	benign	1	5376	0.8293	5335	0.2409	5376	0.1916	5376	0.4506	4734	0.5223	4707	0.2476
rs12623703	2	43927459	0.1576	1929	G	PLEKHH2	coding-synon		0	5373	0.01844	5332	0.3673	5373	0.5826	5373	0.05816	4732	0.6223	4705	0.006135
rs17031297	2	43927538	0.001388	17	A	PLEKHH2	missense	benign	1	5376	0.6372	5335	0.4693	5376	0.5528	5376	0.6527	4734	0.7176	4707	0.9956
rs17031299	2	43927568	0.001388	17	T	PLEKHH2	coding-synon		0	5376	0.6372	5335	0.4693	5376	0.5528	5376	0.6527	4734	0.7176	4707	0.9956
rs145437024	2	43931168	0.00049	6	A	PLEKHH2	missense	benign	1
rs4953002	2	43931176	0.4065	4953	T	PLEKHH2	coding-synon		0	5349	0.1124	5308	0.4231	5349	0.7136	5349	0.8568	4713	0.2765	4685	0.3651
rs141818164	2	43934591	0.0004083	5	A	PLEKHH2	missense	possibly damaging	1
rs188452228	2	43937146	0.0001633	2	A	PLEKHH2	missense	benign	1
rs149301613	2	43937198	8.17e-05	1	T	PLEKHH2	missense	benign	1
chr2_43937651	2	43937651	0.0001633	2	C	PLEKHH2	missense	probably damaging	1
chr2_43956816	2	43956816	8.17e-05	1	G	PLEKHH2	missense	benign	1
chr2_43956881	2	43956881	0.0003266	4	G	PLEKHH2	missense	possibly damaging	1
rs201196556	2	43968094	8.17e-05	1	T	PLEKHH2	missense	possibly damaging	1
rs200249383	2	43968108	0.00049	6	T	PLEKHH2	coding-synon		0
rs2278358	2	43968167	0.03046	373	A	PLEKHH2	missense	benign	0	5376	0.6195	5335	0.4466	5376	0.1896	5376	0.2142	4734	0.9652	4707	0.0663
chr2_43968209	2	43968209	0.0007349	9	C	PLEKHH2	intron		0
rs147503034	2	43970987	8.17e-05	1	T	PLEKHH2	coding-synon		0
rs17031368	2	43973099	0.01642	201	G	PLEKHH2	missense	benign	0	5375	0.9659	5334	0.4665	5375	0.2326	5375	0.3544	4733	0.4787	4706	0.1898
chr2_43980809	2	43980809	0.000245	3	A	PLEKHH2	coding-synon		0
rs181930854	2	43984265	8.17e-05	1	C	PLEKHH2	missense	benign	1
chr2_43986076	2	43986076	8.17e-05	1	G	PLEKHH2	missense	probably damaging	1
rs76859622	2	43989525	0.03031	371	G	PLEKHH2	missense	benign	0	5373	0.5944	5332	0.5976	5373	0.6571	5373	0.8234	4731	0.3869	4704	0.7597
rs10495905	2	43992575	8.17e-05	1	A	PLEKHH2	coding-synon		0
chr2_43992716	2	43992716	0.0001633	2	G	PLEKHH2	coding-synon		0
chr2_43993252	2	43993252	0.0004083	5	A	PLEKHH2	utr-3		0
rs10165660	2	43993448	0.2799	3422	C	PLEKHH2	utr-3		0	5368	0.03722	5327	0.01008	5368	0.03419	5368	0.5887	4726	0.994	4699	0.3338
chr2_43993471	2	43993471	0.0001633	2	C	PLEKHH2	utr-3		0
rs141721223	2	43993509	0.008905	109	T	PLEKHH2	utr-3		0	5373	0.5007	5332	0.5508	5373	0.1575	5373	0.0442	4732	0.0898	4705	0.5779
rs74989476	2	43993550	0.01788	219	G	PLEKHH2	utr-3		0	5376	0.5884	5335	0.2368	5376	0.1428	5376	0.2143	4734	0.3839	4707	0.08246
rs184176648	2	43993554	0.000245	3	G	PLEKHH2	utr-3		0
rs188229561	2	43993561	8.17e-05	1	G	PLEKHH2	utr-3		0
rs183815938	2	43993640	8.17e-05	1	A	PLEKHH2	utr-3		0
rs61187167	2	43993722	0.02941	360	T	PLEKHH2	utr-3		0	5373	0.6758	5332	0.4645	5373	0.1859	5373	0.1775	4731	0.739	4704	0.03637
chr2_43993762	2	43993762	0.0001633	2	G	PLEKHH2	utr-3		0
chr2_43993881	2	43993881	0.00049	6	T	PLEKHH2	utr-3		0
rs142564661	2	43994026	0.007023	86	T	PLEKHH2	utr-3		0	5376	0.2277	5335	0.3472	5376	0.6087	5376	0.9352	4734	0.9441	4707	0.6765
chr2_43994409	2	43994409	8.17e-05	1	A	PLEKHH2	utr-3		0
rs13522	2	43994697	0.2791	3414	A	PLEKHH2	utr-3		0	5370	0.05671	5329	0.009407	5370	0.03318	5370	0.7194	4730	0.7904	4703	0.4027
chr2_43994721	2	43994721	0.000245	3	G	PLEKHH2	utr-3		0
rs144252869	2	43994878	0.001062	13	C	PLEKHH2	utr-3		0	5376	0.6501	5335	0.6378	5376	0.8668	5376	0.3979	4734	0.6649	4707	0.3814
rs3213850	2	43995001	8.17e-05	1	T	PLEKHH2	utr-3		0
chr2_43995102	2	43995102	0.0003269	4	T	PLEKHH2	utr-3		0
rs75684735	2	44001185	0.01757	215	T	DYNC2LI1	utr-5		0	5371	0.638	5330	0.3994	5371	0.255	5371	0.3405	4730	0.3881	4703	0.09392
rs114189357	2	44001216	0.01789	219	T	DYNC2LI1	utr-5		0	5374	0.6192	5333	0.4375	5374	0.2642	5374	0.2574	4732	0.3597	4705	0.08273
chr2_44001269	2	44001269	8.17e-05	1	T	DYNC2LI1	utr-5		0
rs2288709	2	44004010	0.347	4219	C	DYNC2LI1	missense	benign	0	5338	0.08484	5297	0.03889	5338	0.0689	5338	0.712	4701	0.4239	4674	0.3859
rs3749062	2	44021556	8.17e-05	1	C	DYNC2LI1	intron		0
chr2_44021787	2	44021787	0.001633	20	A	DYNC2LI1	intron		0	5376	0.3263	5335	0.2668	5376	0.362	5376	0.6364	4734	0.6045	4707	0.01603
rs9309107	2	44021826	0.3125	3810	A	DYNC2LI1	intron		0	5352	0.1414	5311	0.03178	5352	0.09878	5352	0.9363	4714	0.4584	4687	0.3878
rs185242405	2	44021980	0.003103	38	A	DYNC2LI1	intron		0	5376	0.2446	5335	0.1757	5376	0.185	5376	0.1599	4734	0.6497	4707	0.2708
rs62136410	2	44022092	0.05328	652	G	DYNC2LI1	intron		0	5372	0.001045	5331	0.8736	5372	0.5733	5372	0.01225	4730	0.5883	4703	0.08756
chr2_44023073	2	44023073	8.17e-05	1	C	DYNC2LI1	coding-synon		0
chr2_44023900	2	44023900	0.0006533	8	A	DYNC2LI1	missense	probably damaging	1
rs11556157	2	44028013	0.2052	2408	T	DYNC2LI1	missense	benign	0	5158	0.2719	5118	0.006678	5158	0.01927	5158	0.8292	4533	0.4846	4508	0.4465
rs8302	2	44036913	0.1804	2202	C	DYNC2LI1	utr-3		0	5356	0.2975	5315	0.00664	5356	0.05709	5356	0.3291	4715	0.65	4688	0.2343
rs10186552	2	44036922	0.1566	1913	C	DYNC2LI1	utr-3		0	5364	0.6207	5323	0.9202	5364	0.8473	5364	0.4781	4723	0.008124	4696	0.08177
rs185237924	2	44037063	0.0125	153	C	DYNC2LI1	utr-3		0	5376	0.6697	5335	0.9723	5376	0.9	5376	0.6627	4734	0.7531	4707	0.8764
chr2_44039617	2	44039617	0.00147	18	C	ABCG5	utr-3		0	5376	0.1395	5335	0.1588	5376	0.2454	5376	0.1254	4734	0.6368	4707	0.1892
rs4148195	2	44039633	0.134	1641	A	ABCG5	utr-3		0	5376	0.3181	5335	0.8161	5376	0.9923	5376	0.3519	4734	0.164	4707	0.1181
rs144987434	2	44039634	0.0008166	10	A	ABCG5	utr-3		0
rs77105521	2	44039733	0.1805	2210	T	ABCG5	utr-3		0	5374	0.2884	5333	0.004288	5374	0.0434	5374	0.3556	4732	0.4934	4705	0.4192
rs2278357	2	44039839	0.1314	1601	T	ABCG5	utr-3		0	5348	0.2356	5307	0.7747	5348	0.9132	5348	0.3657	4706	0.207	4679	0.1117
chr2_44039873	2	44039873	0.0009799	12	G	ABCG5	utr-3		0
rs2278356	2	44039875	0.3145	3847	C	ABCG5	utr-3		0	5371	0.1121	5330	0.02253	5371	0.0785	5371	0.927	4730	0.6188	4703	0.6063
rs114868704	2	44039970	0.01062	130	G	ABCG5	utr-3		0	5375	0.6522	5334	0.8594	5375	0.743	5375	0.566	4733	0.9836	4706	0.8809
chr2_44040140	2	44040140	0.000245	3	C	ABCG5	utr-3		0
chr2_44040185	2	44040185	0.00049	6	T	ABCG5	utr-3		0
rs140374206	2	44040347	0.000245	3	C	ABCG5	missense	benign	1
rs6720173	2	44040401	0.1342	1643	C	ABCG5	missense	benign	0	5374	0.3528	5333	0.8648	5374	0.9287	5374	0.3032	4732	0.1085	4705	0.0713
chr2_44047107	2	44047107	8.17e-05	1	T	ABCG5	missense	probably damaging	1
rs140899003	2	44047136	0.006206	76	C	ABCG5	missense	benign	1	5376	0.1227	5335	0.003299	5376	0.05488	5376	0.5474	4734	0.03783	4707	0.7909
rs139361486	2	44050052	8.17e-05	1	A	ABCG5	coding-synon		0
chr2_44051196	2	44051196	0.000245	3	A	ABCG5	coding-synon		0
rs148186696	2	44053537	8.17e-05	1	T	ABCG5	missense	probably damaging	1
rs72796720	2	44053599	8.17e-05	1	A	ABCG5	coding-synon		0
rs141828689	2	44055163	0.001552	19	T	ABCG5	missense	probably damaging	1	5376	0.1389	5335	0.4882	5376	0.8103	5376	0.5325	4734	0.5391	4707	0.2549
rs147061424	2	44055246	8.17e-05	1	A	ABCG5	coding-synon		0
chr2_44058979	2	44058979	8.17e-05	1	T	ABCG5	missense	probably damaging	1
rs145164937	2	44059195	0.001225	15	C	ABCG5	missense	possibly damaging	1	5374	0.9939	5333	0.703	5374	0.9012	5374	0.4506	4733	0.4716	4706	0.8046
rs6756629	2	44065090	0.08772	1074	A	ABCG5	missense	probably damaging	0	5375	0.1826	5334	6.51e-06	5375	8.992e-06	5375	0.771	4733	0.8686	4706	0.4899
rs150317403	2	44065139	0.0003266	4	T	ABCG5	intron		0
rs56204478	2	44065739	0.0009801	12	G	ABCG5	missense	benign	1
chr2_44065788	2	44065788	8.17e-05	1	G	ABCG5	missense	benign	1
rs55853083	2	44065936	0.01666	204	G	ABCG5	utr-5		0	5375	0.004947	5334	0.00709	5375	0.1089	5375	0.3673	4733	0.861	4706	0.8464
rs3806471	2	44066174	0.3574	4306	G	ABCG8	utr-5		0	5281	0.6907	5240	0.3689	5281	0.401	5281	0.4901	4642	0.24	4615	0.9773
rs11887534	2	44066247	0.08778	1072	C	ABCG8	missense	possibly damaging	0	5359	0.3026	5318	3.888e-06	5359	5.64e-06	5359	0.9444	4717	0.9327	4690	0.5388
rs4148211	2	44071743	0.4354	5309	G	ABCG8	missense	benign	0	5353	0.7525	5312	0.2828	5353	0.3331	5353	0.9695	4712	0.7223	4685	0.6811
chr2_44073436	2	44073436	0.0004083	5	C	ABCG8	missense	possibly damaging	1
rs150970273	2	44078742	8.17e-05	1	A	ABCG8	coding-synon		0
rs35648030	2	44078759	8.17e-05	1	A	ABCG8	missense	possibly damaging	1
rs56132765	2	44078853	0.08607	1053	A	ABCG8	coding-synon		0	5370	0.1839	5329	5.287e-06	5370	6.598e-06	5370	0.822	4728	0.8436	4701	0.3292
chr2_44078946	2	44078946	0.002531	31	T	ABCG8	coding-synon		0	5376	0.2383	5335	0.5525	5376	0.8034	5376	0.6634	4734	0.7411	4707	0.8533
rs200433692	2	44079517	0.0001633	2	T	ABCG8	missense	probably damaging	1
rs144730815	2	44079542	0.0001633	2	A	ABCG8	missense	possibly damaging	1
chr2_44079562	2	44079562	8.17e-05	1	T	ABCG8	missense	probably damaging	1
chr2_44079583	2	44079583	8.17e-05	1	T	ABCG8	missense	probably damaging	1
rs9282575	2	44079606	0.02083	255	A	ABCG8	coding-synon		0	5375	0.5482	5334	0.04516	5375	0.01373	5375	0.01887	4733	0.9189	4706	0.7483
rs34754243	2	44079755	0.0003266	4	A	ABCG8	missense	probably damaging	1
chr2_44079765	2	44079765	0.000245	3	T	ABCG8	missense	probably damaging	1
rs137852987	2	44099233	0.002288	28	A	ABCG8	nonsense		1	5371	0.3774	5330	0.2393	5371	0.2333	5371	0.5578	4729	0.8686	4702	0.0441
rs144200355	2	44099435	8.17e-05	1	T	ABCG8	missense	possibly damaging	1
rs140373311	2	44100939	0.0008983	11	G	ABCG8	missense	possibly damaging	1
chr2_44101100	2	44101100	0.000245	3	T	ABCG8	coding-synon		0
chr2_44102290	2	44102290	0.0008985	11	G	ABCG8	coding-synon		0
rs145756111	2	44102302	0.01152	141	A	ABCG8	coding-synon		0	5372	0.07649	5331	0.0004682	5372	0.01163	5372	0.09195	4731	0.2406	4704	0.3878
rs201690654	2	44102425	8.17e-05	1	T	ABCG8	missense	probably damaging	1
rs4148221	2	44102491	0.1696	2054	T	ABCG8	coding-synon		0	5317	0.6322	5276	0.674	5317	0.6434	5317	0.5243	4681	0.3817	4654	0.7672
rs147582834	2	44104782	8.17e-05	1	C	ABCG8	coding-synon		0
rs6544718	2	44104925	0.1761	2152	T	ABCG8	missense	benign	0	5363	0.3755	5322	0.6951	5363	0.5856	5363	0.9814	4723	0.4321	4696	0.5389
chr2_44104927	2	44104927	8.17e-05	1	G	ABCG8	missense	possibly damaging	1
rs145125968	2	44104952	8.17e-05	1	T	ABCG8	missense	possibly damaging	1
rs113005049	2	44104954	0.003349	41	A	ABCG8	missense	benign	1	5376	0.1637	5335	0.3694	5376	0.509	5376	0.2218	4734	0.2889	4707	0.9794
chr2_44105361	2	44105361	0.00392	48	C	ABCG8	utr-3		0	5376	0.871	5335	0.7098	5376	0.5421	5376	0.3804	4734	0.5691	4707	0.5988
chr2_44105400	2	44105400	8.17e-05	1	C	ABCG8	utr-3		0
chr2_44105563	2	44105563	8.17e-05	1	A	ABCG8	utr-3		0
chr2_44114935	2	44114935	0.001878	23	G	LRPPRC	utr-3		0	5376	0.5434	5335	0.5167	5376	0.2096	5376	0.06825	4734	0.3867	4707	0.3935
rs183378286	2	44115162	0.0005717	7	A	LRPPRC	utr-3		0
rs1136998	2	44115183	0.06566	804	A	LRPPRC	utr-3		0	5375	0.9405	5334	0.6981	5375	0.728	5375	0.1577	4734	0.1255	4707	0.2238
chr2_44115246	2	44115246	0.002286	28	C	LRPPRC	utr-3		0	5376	0.3294	5335	0.2776	5376	0.4123	5376	0.6056	4734	0.2673	4707	0.7362
chr2_44115304	2	44115304	0.001062	13	G	LRPPRC	utr-3		0	5376	0.256	5335	0.5316	5376	0.2898	5376	0.8322	4734	0.02542	4707	0.7834
chr2_44115305	2	44115305	8.17e-05	1	G	LRPPRC	utr-3		0
chr2_44115332	2	44115332	0.0004083	5	G	LRPPRC	utr-3		0
rs149268737	2	44115340	0.00196	24	T	LRPPRC	utr-3		0	5376	0.8732	5335	0.8728	5376	0.9048	5376	0.8005	4734	0.1828	4707	0.28
rs144519599	2	44115396	0.001552	19	A	LRPPRC	utr-3		0	5376	0.2366	5335	0.2501	5376	0.1927	5376	0.8451	4734	0.9775	4707	0.6946
chr2_44115581	2	44115581	0.002531	31	G	LRPPRC	utr-3		0	5376	0.6032	5335	0.2725	5376	0.2481	5376	0.778	4734	0.5732	4707	0.2265
chr2_44116904	2	44116904	8.17e-05	1	C	LRPPRC	missense	benign	1
chr2_44123800	2	44123800	0.0001633	2	C	LRPPRC	coding-synon		0
rs142097048	2	44126728	8.17e-05	1	T	LRPPRC	missense	possibly damaging	1
chr2_44128473	2	44128473	0.0001633	2	G	LRPPRC	missense	probably damaging	1
rs4494798	2	44161960	0.01805	221	C	LRPPRC	coding-synon		0	5375	0.1178	5334	0.001223	5375	0.01366	5375	0.1221	4733	0.3455	4706	0.8288
rs115993634	2	44170849	0.004328	53	C	LRPPRC	coding-synon		0	5376	0.4341	5335	0.7099	5376	0.3108	5376	0.4297	4734	0.0727	4707	0.7874
chr2_44173286	2	44173286	0.0007349	9	C	LRPPRC	missense	benign	1
chr2_44176765	2	44176765	0.0001633	2	G	LRPPRC	missense	possibly damaging	1
rs201360053	2	44190687	0.001797	22	A	LRPPRC	intron		0	5376	0.2539	5335	0.06017	5376	0.2798	5376	0.8514	4734	0.4958	4707	0.04344
rs115507225	2	44190789	0.000245	3	C	LRPPRC	missense	probably damaging	1
rs146515622	2	44200814	0.000245	3	T	LRPPRC	missense	benign	1
chr2_44201340	2	44201340	0.0008983	11	C	LRPPRC	coding-synon		0
rs4953042	2	44201376	0.1724	2108	C	LRPPRC	coding-synon		0	5368	0.02125	5327	0.153	5368	0.3893	5368	0.07854	4728	0.04277	4701	0.5739
chr2_44201873	2	44201873	8.17e-05	1	T	LRPPRC	missense	possibly damaging	1
chr2_44203296	2	44203296	8.17e-05	1	T	LRPPRC	coding-synon		0
chr2_44204183	2	44204183	0.0001633	2	C	LRPPRC	nonsense		1
rs111983971	2	44204337	0.0003266	4	C	LRPPRC	missense	probably damaging	1
rs187584458	2	44204370	0.0003266	4	C	LRPPRC	missense	probably damaging	1
chr2_44209394	2	44209394	0.0007349	9	C	LRPPRC	missense	benign	1
chr2_44209428	2	44209428	0.0001633	2	A	LRPPRC	missense	benign	1
rs6741066	2	44209477	0.2565	3138	C	LRPPRC	coding-synon		0	5369	0.402	5328	0.4326	5369	0.832	5369	0.7002	4727	0.3449	4700	0.6809
rs199606252	2	44209572	0.0001633	2	G	LRPPRC	missense	benign	1
chr2_44223066	2	44223066	0.0001633	2	T	LRPPRC	coding-synon		0
rs200686732	2	44223080	0.0001633	2	A	LRPPRC	missense	probably damaging	1
chr2_44223088	2	44223088	8.17e-05	1	C	LRPPRC	utr-5		0
chr2_44223092	2	44223092	8.17e-05	1	C	LRPPRC	utr-5		0
chr2_44223117	2	44223117	0.000245	3	T	LRPPRC	utr-5		0
rs11124961	2	44223131	0.05998	734	T	LRPPRC	utr-5		0	5372	0.8777	5331	0.8685	5372	0.9406	5372	0.1766	4732	0.2067	4705	0.2717
chr2_169312937	2	169312937	0.0003266	4	C	LASS6	utr-5		0
rs200686343	2	169312969	0.00147	18	C	LASS6	missense	possibly damaging	1	5376	0.9454	5335	0.7225	5376	0.8649	5376	0.6877	4734	0.442	4707	0.6756
rs4496303	2	169312974	0.03319	406	A	LASS6	missense	benign	0	5370	0.5001	5329	0.3308	5370	0.5075	5370	0.2693	4728	0.002541	4701	0.1565
rs34110122	2	169547547	0.000245	3	T	LASS6	missense	benign	1
rs116506340	2	169571519	0.00049	6	T	LASS6	coding-synon		0
chr2_169574404	2	169574404	0.0008983	11	A	LASS6	missense	probably damaging	1
chr2_169622138	2	169622138	0.000245	3	A	LASS6	coding-synon		0
chr2_169626354	2	169626354	0.0007349	9	G	LASS6	utr-3		0
chr2_169627024	2	169627024	8.17e-05	1	C	LASS6	utr-3		0
rs192072777	2	169627103	0.008502	104	G	LASS6	utr-3		0	5372	0.3305	5331	0.3875	5372	0.4469	5372	0.9945	4729	0.473	4702	0.01779
rs16855819	2	169627271	0.119	1452	G	LASS6	utr-3		0	5355	0.1031	5314	0.4775	5355	0.5597	5355	0.3171	4715	0.0753	4688	0.02976
rs114768181	2	169627560	0.0003266	4	A	LASS6	utr-3		0
chr2_169627664	2	169627664	0.0003267	4	A	LASS6	utr-3		0
rs182274987	2	169627859	0.007841	96	G	LASS6	utr-3		0	5375	0.5661	5334	0.9653	5375	0.7399	5375	0.4187	4733	0.8313	4706	0.6967
chr2_169627942	2	169627942	0.0009799	12	A	LASS6	utr-3		0
rs62175686	2	169628107	0.006941	85	A	LASS6	utr-3		0	5376	0.9507	5335	0.1682	5376	0.0664	5376	0.3341	4734	0.6832	4707	0.8311
rs145417879	2	169629074	0.0009799	12	T	LASS6	utr-3		0
rs13001593	2	169629155	0.03374	413	A	LASS6	utr-3		0	5374	0.1929	5333	0.001564	5374	0.001143	5374	0.02731	4733	0.2788	4706	0.09898
rs188754024	2	169629308	8.17e-05	1	G	LASS6	utr-3		0
rs72881735	2	169629494	0.04475	548	A	LASS6	utr-3		0	5376	0.6066	5335	0.8316	5376	0.7419	5376	0.8328	4734	0.3052	4707	0.3644
chr2_169629621	2	169629621	0.0009799	12	G	LASS6	utr-3		0
chr2_169629648	2	169629648	0.002776	34	T	LASS6	utr-3		0	5376	0.8515	5335	0.1486	5376	0.2965	5376	0.4022	4734	0.1141	4707	0.5668
chr2_169629900	2	169629900	0.000245	3	A	LASS6	utr-3		0
rs78693825	2	169630090	0.0005716	7	G	LASS6	utr-3		0
rs114162572	2	169630120	0.007186	88	G	LASS6	utr-3		0	5376	0.6381	5335	0.1892	5376	0.04544	5376	0.3029	4734	0.7893	4707	0.9858
chr2_169630165	2	169630165	8.17e-05	1	T	LASS6	utr-3		0
chr2_169630295	2	169630295	8.17e-05	1	T	LASS6	utr-3		0
rs17198917	2	169630304	0.006941	85	A	LASS6	utr-3		0	5376	0.6343	5335	0.1464	5376	0.03577	5376	0.3665	4734	0.7218	4707	0.815
rs1063729	2	169630483	0.2542	3106	G	LASS6	utr-3		0	5365	0.583	5324	0.2936	5365	0.2492	5365	0.2991	4725	0.9401	4698	0.7825
rs3814378	2	169630492	0.4283	5220	A	LASS6	utr-3		0	5353	0.6047	5312	0.1834	5353	0.2022	5353	0.7117	4711	0.3769	4684	0.05113
chr2_169630780	2	169630780	8.17e-05	1	G	LASS6	utr-3		0
rs8304	2	169630835	0.2016	2453	G	LASS6	utr-3		0	5341	0.6089	5300	0.1518	5341	0.1582	5341	0.369	4700	0.7374	4673	0.7821
rs3732031	2	169681151	0.05675	694	T	NOSTRIN	coding-synon		0	5369	0.3444	5328	0.253	5369	0.2031	5369	0.3339	4727	0.02439	4700	0.9982
rs199677615	2	169681199	8.17e-05	1	C	NOSTRIN	missense	possibly damaging	1
chr2_169684990	2	169684990	0.0004083	5	G	NOSTRIN	coding-synon		0
rs35477906	2	169707827	8.17e-05	1	T	NOSTRIN	coding-synon		0
chr2_169711899	2	169711899	8.17e-05	1	T	NOSTRIN	missense	probably damaging	1
rs148719799	2	169713209	0.0001633	2	A	NOSTRIN	missense	benign	1
rs34073293	2	169716114	0.03424	419	C	NOSTRIN	coding-synon		0	5372	0.5742	5331	0.6937	5372	0.6469	5372	0.4218	4730	0.001887	4703	0.4552
rs479661	2	169721377	0.1134	1388	G	NOSTRIN	missense	benign	0	5371	0.1007	5330	0.3162	5371	0.7134	5371	0.7619	4730	0.2565	4703	0.5137
rs3931	2	169721381	0.3807	4626	G	NOSTRIN	coding-synon		0	5336	0.2727	5295	0.8223	5336	0.3925	5336	0.9261	4699	0.552	4673	0.7279
rs62176781	2	169727863	0.031	377	G	SPC25	utr-3		0	5338	0.478	5298	0.591	5338	0.4574	5338	0.1416	4698	0.0004146	4671	0.3713
rs61735869	2	169732622	8.17e-05	1	G	SPC25	missense	benign	1
rs202047860	2	169733775	0.0001633	2	G	SPC25	missense	probably damaging	1
chr2_169757751	2	169757751	8.17e-05	1	T	G6PC2	utr-5		0
chr2_169757951	2	169757951	0.0006533	8	G	G6PC2	missense	probably damaging	1
chr2_169759006	2	169759006	8.17e-05	1	T	G6PC2	coding-synon		0
chr2_169761102	2	169761102	0.000245	3	G	G6PC2	missense	benign	1
rs145050507	2	169763245	0.001388	17	C	G6PC2	missense	benign	1	5376	0.6809	5335	0.5517	5376	0.3169	5376	0.1626	4734	0.2612	4707	0.7084
rs138726309	2	169763262	0.01356	166	T	G6PC2	missense	probably damaging	0	5376	0.3961	5335	0.7246	5376	0.5855	5376	0.9877	4734	3.203e-05	4707	0.2571
rs2232323	2	169764141	0.004736	58	C	G6PC2	missense	probably damaging	1	5376	0.2391	5335	0.4859	5376	0.2091	5376	0.8926	4734	0.04246	4707	0.8473
rs2232324	2	169764148	0.0006533	8	A	G6PC2	coding-synon		0
rs492594	2	169764176	0.4974	6067	C	G6PC2	missense	benign	0	5355	0.7258	5316	0.3575	5355	0.2942	5355	0.7715	4715	0.09962	4688	0.9249
rs144077223	2	169764220	0.0003266	4	A	G6PC2	coding-synon		0
rs139564794	2	169764298	0.0001633	2	G	G6PC2	coding-synon		0
rs146779637	2	169764368	8.17e-05	1	T	G6PC2	nonsense		1
rs200336133	2	169764449	0.0006533	8	T	G6PC2	missense	benign	1
chr2_169764466	2	169764466	8.17e-05	1	T	G6PC2	coding-synon		0
rs2232326	2	169764491	8.17e-05	1	C	G6PC2	missense	probably damaging	1
rs2232328	2	169764546	0.05505	674	G	G6PC2	missense	benign	0	5375	0.2995	5334	0.1066	5375	0.2775	5375	0.786	4733	0.7274	4706	0.5588
rs2232329	2	169764616	0.01053	129	A	G6PC2	utr-3		0	5376	0.4983	5335	0.6845	5376	0.6547	5376	0.4175	4734	0.4512	4707	0.3602
rs34631431	2	169764962	0.002205	27	A	G6PC2	utr-3		0	5376	0.5222	5335	0.5489	5376	0.4699	5376	0.4782	4734	0.6142	4707	0.5267
chr2_169765109	2	169765109	0.000245	3	A	G6PC2	utr-3		0
rs140947634	2	169765183	0.0001633	2	T	G6PC2	utr-3		0
rs145353824	2	169765277	0.005145	63	C	G6PC2	utr-3		0	5375	0.523	5334	0.3655	5375	0.6574	5375	0.2892	4733	0.817	4706	0.4809
chr2_169765462	2	169765462	0.0006533	8	T	G6PC2	utr-3		0
rs567243	2	169765737	0.4926	6011	G	G6PC2	utr-3		0	5358	0.7383	5317	0.2197	5358	0.1817	5358	0.627	4715	0.08558	4688	0.8535
rs149207756	2	169765879	0.0107	131	C	G6PC2	utr-3		0	5376	0.9931	5335	0.09674	5376	0.1547	5376	0.3721	4734	0.4289	4707	0.3531
chr2_169766019	2	169766019	8.17e-05	1	G	G6PC2	utr-3		0
chr2_169766347	2	169766347	0.0001633	2	C	G6PC2	utr-3		0
chr2_169766382	2	169766382	8.17e-05	1	C	G6PC2	utr-3		0
rs73972706	2	169766440	8.17e-05	1	T	G6PC2	utr-3		0
rs3732033	2	169766446	0.001633	20	C	G6PC2	utr-3		0	5376	0.3749	5335	0.2436	5376	0.5274	5376	0.8126	4734	0.6909	4707	0.3943
chr2_169779558	2	169779558	0.0001633	2	A	ABCB11	utr-3		0
rs79130028	2	169779692	0.0004083	5	T	ABCB11	utr-3		0
rs496550	2	169779712	0.4538	5524	T	ABCB11	utr-3		0	5343	0.2054	5302	0.4392	5343	0.5514	5343	0.7424	4704	4.721e-05	4677	0.6151
rs495714	2	169779764	0.4576	5581	C	ABCB11	utr-3		0	5354	0.2312	5314	0.4333	5354	0.5388	5354	0.8198	4715	2.7e-05	4688	0.7233
rs473351	2	169779896	0.4046	4934	T	ABCB11	utr-3		0	5359	0.2817	5319	0.2904	5359	0.4105	5359	0.8176	4721	3.418e-08	4694	0.5856
chr2_169779972	2	169779972	8.17e-05	1	G	ABCB11	utr-3		0
chr2_169788922	2	169788922	0.001225	15	A	ABCB11	missense	benign	1	5376	0.4548	5335	0.5872	5376	0.7168	5376	0.3538	4734	0.1012	4707	0.5793
rs497692	2	169789016	0.4569	5581	T	ABCB11	coding-synon		0	5360	0.2308	5320	0.5012	5360	0.581	5360	0.697	4723	1.806e-05	4696	0.8502
chr2_169814559	2	169814559	8.17e-05	1	T	ABCB11	missense	benign	1
rs191649793	2	169820760	0.004001	49	G	ABCB11	coding-synon		0	5376	0.7403	5335	0.8526	5376	0.8519	5376	0.231	4734	0.1093	4707	0.8186
chr2_169820770	2	169820770	8.17e-05	1	T	ABCB11	missense	benign	1
rs138642043	2	169820801	0.006697	82	T	ABCB11	missense	benign	1	5375	0.1132	5334	0.8186	5375	0.9388	5375	0.04426	4733	0.2795	4706	0.8924
rs11568364	2	169824983	0.003185	39	C	ABCB11	missense	benign	1	5376	0.1451	5335	0.9706	5376	0.9569	5376	0.8261	4734	0.1702	4707	0.7537
rs2287622	2	169830328	0.4921	5903	A	ABCB11	missense	benign	0	5257	0.2518	5216	0.3239	5257	0.8199	5257	0.5544	4618	0.005752	4591	0.8486
chr2_169842641	2	169842641	0.000245	3	G	ABCB11	coding-synon		0
rs7563233	2	169842746	0.003675	45	C	ABCB11	coding-synon		0	5376	0.1094	5335	0.9665	5376	0.7391	5376	0.9079	4734	0.08435	4707	0.7162
rs200739891	2	169847368	0.0007349	9	G	ABCB11	missense	possibly damaging	1
rs2287616	2	169847412	0.0003266	4	G	ABCB11	coding-synon		0
chr2_169869889	2	169869889	0.0005716	7	A	ABCB11	coding-synon		0
chr2_169869892	2	169869892	8.17e-05	1	A	ABCB11	coding-synon		0
rs4148777	2	169869901	0.1087	1325	G	ABCB11	coding-synon		0	5346	0.218	5305	0.9555	5346	0.9255	5346	0.1741	4707	0.2255	4679	0.0965
rs183406496	2	169870836	0.001715	21	T	ABCB11	missense	benign	1	5376	0.7104	5335	0.533	5376	0.4625	5376	0.6161	4734	0.5232	4707	0.6744
chr2_169870844	2	169870844	8.17e-05	1	G	ABCB11	missense	benign	1
rs3815675	2	169870855	0.0003266	4	G	ABCB11	coding-synon		0
chr8_19796624	8	19796624	8.17e-05	1	A	LPL	utr-5		0
rs80351041	8	19796669	0.006288	77	T	LPL	utr-5		0	5376	0.5031	5335	0.1832	5376	0.1852	5376	0.3693	4734	0.3374	4707	0.7482
chr8_19796670	8	19796670	0.0001633	2	T	LPL	utr-5		0
rs1800590	8	19796671	0.001225	15	G	LPL	utr-5		0	5376	0.1258	5335	0.1921	5376	0.2915	5376	0.2782	4734	0.8787	4707	0.06344
chr8_19796711	8	19796711	0.0003266	4	C	LPL	utr-5		0
rs185190253	8	19796768	8.17e-05	1	T	LPL	utr-5		0
rs145405273	8	19805707	8.17e-05	1	T	LPL	coding-synon		0
chr8_19805745	8	19805745	0.00196	24	T	LPL	missense	benign	1	5376	0.3833	5335	0.5759	5376	0.8621	5376	0.2702	4734	0.002015	4707	0.3827
chr8_19805763	8	19805763	8.17e-05	1	C	LPL	missense	probably damaging	1
rs114726797	8	19805791	0.0004083	5	T	LPL	coding-synon		0
rs11542065	8	19805815	8.17e-05	1	T	LPL	coding-synon		0
rs1121923	8	19809435	0.0299	366	A	LPL	coding-synon		0	5374	0.2154	5333	0.2316	5374	0.04437	5374	0.4083	4732	0.9486	4705	0.6284
rs248	8	19810826	0.04753	582	A	LPL	coding-synon		0	5375	0.3648	5334	0.5868	5375	0.9188	5375	0.3938	4733	0.7391	4706	0.4093
rs45607438	8	19811776	0.0001633	2	C	LPL	coding-synon		0
rs140986245	8	19813362	8.17e-05	1	A	LPL	coding-synon		0
rs268	8	19813529	0.01797	220	G	LPL	missense	benign	0	5376	5.631e-08	5335	0.7026	5376	0.5601	5376	2.485e-05	4734	0.4912	4707	0.7446
rs76708715	8	19816888	0.007839	96	T	LPL	missense	benign	1	5376	0.9061	5335	0.3196	5376	0.1024	5376	0.154	4734	0.1743	4707	0.3332
rs316	8	19818436	0.1231	1507	A	LPL	coding-synon		0	5372	0.2826	5331	0.2526	5372	0.1418	5372	0.063	4731	0.574	4704	0.9295
rs328	8	19819724	0.08815	1079	G	LPL	nonsense		0	5373	1.387e-06	5332	0.7155	5373	0.4746	5373	2.688e-09	4732	0.06831	4705	0.4859
rs4922115	8	19822830	0.149	1819	A	LPL	utr-3		0	5359	0.2635	5318	0.4683	5359	0.4655	5359	0.2622	4720	0.5604	4693	0.9959
rs3289	8	19823192	0.01788	219	C	LPL	utr-3		0	5376	0.2466	5335	0.6919	5376	0.9409	5376	0.01377	4734	0.3333	4707	0.7119
chr8_19823263	8	19823263	0.001062	13	A	LPL	utr-3		0	5376	0.2727	5335	0.9982	5376	0.7729	5376	0.6128	4734	0.1854	4707	0.7093
rs191212278	8	19823269	0.00441	54	T	LPL	utr-3		0	5376	0.08953	5335	0.09384	5376	0.2491	5376	0.3886	4734	0.4059	4707	0.7096
rs182900923	8	19823448	8.17e-05	1	T	LPL	utr-3		0
chr8_19823482	8	19823482	0.0003266	4	G	LPL	utr-3		0
rs11570892	8	19823617	0.1515	1854	G	LPL	utr-3		0	5373	0.2826	5332	0.3632	5373	0.3365	5373	0.1675	4731	0.5406	4704	0.9007
rs3208305	8	19823648	0.2461	3009	T	LPL	utr-3		0	5367	4.405e-05	5326	0.5586	5367	0.6653	5367	1.509e-07	4726	0.125	4699	0.8215
chr8_19823667	8	19823667	0.0004083	5	C	LPL	utr-3		0
rs1803924	8	19823674	0.08969	1098	T	LPL	utr-3		0	5374	2.903e-06	5333	0.8544	5374	0.6746	5374	4.646e-10	4732	0.1063	4705	0.6281
chr8_19823952	8	19823952	0.000245	3	G	LPL	utr-3		0
rs1059507	8	19823963	0.1509	1847	T	LPL	utr-3		0	5374	0.3437	5333	0.4119	5374	0.3613	5374	0.1815	4732	0.5526	4705	0.9988
rs150252331	8	19823988	0.00343	42	A	LPL	utr-3		0	5375	0.873	5334	0.03592	5375	0.06693	5375	0.8437	4733	0.9537	4706	0.6166
rs3735964	8	19824045	0.08985	1100	A	LPL	utr-3		0	5374	1.841e-06	5333	0.861	5374	0.6448	5374	5.735e-10	4733	0.1378	4706	0.8701
rs3200218	8	19824071	0.3125	3819	G	LPL	utr-3		0	5365	0.442	5324	0.361	5365	0.1648	5365	0.4894	4724	0.2197	4697	0.9395
rs1803923	8	19824208	0.01184	145	C	LPL	utr-3		0	5376	0.128	5335	0.7278	5376	0.9804	5376	0.4222	4734	0.4873	4707	0.487
rs192714638	8	19824235	0.009147	112	T	LPL	utr-3		0	5376	0.9453	5335	0.2001	5376	0.1171	5376	0.6549	4734	0.1218	4707	0.8425
chr8_19824318	8	19824318	8.17e-05	1	G	LPL	utr-3		0
rs13702	8	19824492	0.2466	3016	C	LPL	utr-3		0	5369	3.021e-05	5328	0.5626	5369	0.677	5369	9.696e-08	4729	0.1155	4702	0.912
rs1059611	8	19824563	0.08964	1097	C	LPL	utr-3		0	5372	2.958e-06	5331	0.8833	5372	0.6832	5372	6.128e-10	4731	0.09793	4704	0.5476
chr8_19824609	8	19824609	8.17e-05	1	G	LPL	utr-3		0
chr8_19824614	8	19824614	0.0004083	5	A	LPL	utr-3		0
rs15285	8	19824667	0.243	2953	T	LPL	utr-3		0	5335	1.507e-05	5294	0.597	5335	0.7339	5335	7.893e-08	4701	0.09006	4675	0.902
rs3866471	8	19824669	0.1477	1799	A	LPL	utr-3		0	5346	0.1937	5305	0.309	5346	0.2932	5346	0.1048	4706	0.4691	4679	0.8768
chr9_107543349	9	107543349	8.17e-05	1	C	ABCA1	utr-3		0
rs181614282	9	107543567	0.00343	42	C	ABCA1	utr-3		0	5376	0.8288	5335	0.9628	5376	0.9022	5376	0.1625	4734	0.8428	4707	0.7472
chr9_107543865	9	107543865	0.0003266	4	C	ABCA1	utr-3		0
chr9_107543943	9	107543943	0.0006533	8	C	ABCA1	utr-3		0
chr9_107544060	9	107544060	0.0001633	2	A	ABCA1	utr-3		0
chr9_107544139	9	107544139	0.0003266	4	C	ABCA1	utr-3		0
chr9_107544165	9	107544165	0.0001633	2	C	ABCA1	utr-3		0
rs4149341	9	107544285	0.2317	2828	C	ABCA1	utr-3		0	5359	0.9422	5318	0.4751	5359	0.361	5359	0.468	4718	0.7501	4691	0.3201
chr9_107544338	9	107544338	0.0005716	7	C	ABCA1	utr-3		0
chr9_107544402	9	107544402	0.000245	3	A	ABCA1	utr-3		0
rs41437944	9	107544673	0.00482	59	G	ABCA1	utr-3		0	5373	0.03025	5332	0.4471	5373	0.9046	5373	0.4796	4732	0.3416	4705	0.3961
rs4149340	9	107544685	8.17e-05	1	A	ABCA1	utr-3		0
chr9_107544773	9	107544773	8.17e-05	1	G	ABCA1	utr-3		0
chr9_107545014	9	107545014	8.17e-05	1	G	ABCA1	utr-3		0
rs4149339	9	107545156	0.2944	3602	A	ABCA1	utr-3		0	5371	0.4085	5330	0.8612	5371	0.4778	5371	0.5552	4729	0.2536	4702	0.3688
chr9_107545530	9	107545530	8.17e-05	1	C	ABCA1	utr-3		0
rs4149338	9	107545903	0.2971	3633	A	ABCA1	utr-3		0	5367	0.5117	5326	0.8231	5367	0.5113	5367	0.5546	4725	0.3122	4698	0.5735
chr9_107545919	9	107545919	0.0005716	7	C	ABCA1	utr-3		0
chr9_107546243	9	107546243	8.17e-05	1	C	ABCA1	utr-3		0
rs146987516	9	107546254	0.007186	88	A	ABCA1	utr-3		0	5376	0.4235	5335	0.1668	5376	0.1869	5376	0.09526	4734	0.7566	4707	0.3385
chr9_107546579	9	107546579	0.000245	3	T	ABCA1	utr-3		0
chr9_107548661	9	107548661	0.000245	3	G	ABCA1	missense	probably damaging	1
rs9282537	9	107550222	0.008983	110	A	ABCA1	coding-synon		0	5376	0.06416	5335	0.9705	5376	0.6275	5376	0.551	4734	0.7305	4707	0.4624
rs142688906	9	107554263	0.01266	155	T	ABCA1	missense	benign	0	5376	0.7931	5335	0.5289	5376	0.6442	5376	0.9279	4734	0.3675	4707	0.06724
chr9_107555091	9	107555091	0.00049	6	C	ABCA1	missense	benign	1
chr9_107555452	9	107555452	0.0001633	2	G	ABCA1	missense	benign	1
rs13306077	9	107558340	0.000245	3	A	ABCA1	coding-synon		0
chr9_107558416	9	107558416	0.0007349	9	C	ABCA1	missense	probably damaging	1
rs147957387	9	107558697	8.17e-05	1	A	ABCA1	coding-synon		0
rs150125857	9	107560784	0.00049	6	T	ABCA1	missense	probably damaging	1
chr9_107560802	9	107560802	8.17e-05	1	G	ABCA1	missense	benign	1
rs138422574	9	107560803	0.001633	20	T	ABCA1	missense	benign	1	5376	0.2395	5335	0.7401	5376	0.5608	5376	0.4714	4734	0.5822	4707	0.4423
rs2230808	9	107562804	0.1617	1976	T	ABCA1	missense	benign	0	5365	0.02473	5324	0.2307	5365	0.04157	5365	0.983	4725	0.3036	4698	0.1897
rs41277763	9	107566930	0.03536	433	A	ABCA1	coding-synon		0	5375	0.4478	5334	0.9861	5375	0.7738	5375	0.08154	4733	0.08374	4706	0.9366
rs2066716	9	107568705	0.05873	719	T	ABCA1	coding-synon		0	5374	0.001233	5333	0.4957	5374	0.129	5374	0.7069	4732	0.7105	4705	0.2829
rs199544035	9	107568706	0.0001633	2	A	ABCA1	missense	benign	1
rs183043192	9	107574906	0.001633	20	T	ABCA1	coding-synon		0	5376	0.1449	5335	0.7271	5376	0.815	5376	0.09877	4734	0.9896	4707	0.2291
rs34788556	9	107578529	0.002041	25	C	ABCA1	coding-synon		0	5376	0.5346	5335	0.959	5376	0.8495	5376	0.8496	4734	0.3331	4707	0.6231
rs148328750	9	107578608	8.17e-05	1	C	ABCA1	missense	benign	1
rs76881554	9	107578620	0.004328	53	A	ABCA1	missense	benign	1	5376	0.01631	5335	0.5804	5376	0.05866	5376	0.171	4734	0.03391	4707	0.4767
rs33918808	9	107579632	0.02442	299	G	ABCA1	missense	benign	0	5375	0.1755	5334	0.5806	5375	0.4762	5375	0.9099	4733	0.7106	4706	0.0454
rs35871586	9	107581949	0.01045	128	C	ABCA1	coding-synon		0	5376	0.6794	5335	0.3538	5376	0.2929	5376	0.3034	4734	0.9833	4707	0.1545
chr9_107584786	9	107584786	8.17e-05	1	A	ABCA1	missense	probably damaging	1
rs187652566	9	107584945	0.00147	18	A	ABCA1	missense	benign	1	5375	0.2984	5334	0.6716	5375	0.4494	5375	0.8468	4733	0.7264	4706	0.5424
rs2066714	9	107586753	0.09958	1219	C	ABCA1	missense	benign	0	5374	0.001021	5333	0.3802	5374	0.01584	5374	0.06889	4732	0.8568	4705	0.3262
rs143963691	9	107586801	8.17e-05	1	A	ABCA1	coding-synon		0
rs2066715	9	107588033	0.05505	674	T	ABCA1	missense	benign	0	5375	0.0001692	5334	0.776	5375	0.04348	5375	0.1903	4733	0.9739	4706	0.6536
rs145582736	9	107588062	0.0006533	8	C	ABCA1	missense	benign	1
rs138880920	9	107589238	8.17e-05	1	G	ABCA1	missense	probably damaging	1
rs35819696	9	107589246	0.000245	3	G	ABCA1	missense	benign	1
rs2066718	9	107589255	0.01478	181	T	ABCA1	missense	benign	0	5375	0.0001517	5334	0.08566	5375	0.6141	5375	0.7867	4733	0.9072	4706	0.05525
chr9_107589352	9	107589352	0.0001633	2	C	ABCA1	coding-synon		0
rs143933174	9	107589397	0.007349	90	A	ABCA1	coding-synon		0	5376	0.297	5335	0.8745	5376	0.9253	5376	0.3997	4734	0.342	4707	0.155
rs2853579	9	107591272	0.1047	1282	T	ABCA1	coding-synon		0	5376	0.0007562	5335	0.7165	5376	0.03758	5376	0.04179	4734	0.9576	4707	0.3432
rs139734524	9	107591297	8.17e-05	1	T	ABCA1	missense	probably damaging	1
chr9_107593217	9	107593217	0.001388	17	A	ABCA1	coding-synon		0	5376	0.919	5335	0.6407	5376	0.6852	5376	0.4571	4734	0.2455	4707	0.4043
rs137854496	9	107593329	0.0001633	2	G	ABCA1	missense	probably damaging	1
rs200928212	9	107593333	0.0001633	2	T	ABCA1	missense	benign	1
rs186911476	9	107594987	0.001552	19	G	ABCA1	coding-synon		0	5376	0.3034	5335	0.6718	5376	0.4914	5376	0.6754	4734	0.9101	4707	0.4484
rs9282543	9	107599376	0.001143	14	G	ABCA1	missense	benign	1	5376	0.6658	5335	0.8868	5376	0.8574	5376	0.6037	4734	0.7318	4707	0.837
rs2246841	9	107602666	0.07663	937	T	ABCA1	coding-synon		0	5367	0.7781	5326	0.4889	5367	0.5404	5367	0.3141	4726	0.138	4699	0.4559
rs2274873	9	107602678	0.08553	1047	A	ABCA1	coding-synon		0	5375	0.1752	5334	0.936	5375	0.3062	5375	0.2588	4733	0.6109	4706	0.2694
rs201134913	9	107607822	8.17e-05	1	A	ABCA1	missense	benign	1
rs2230806	9	107620867	0.2073	2500	T	ABCA1	missense	benign	0	5289	0.2907	5249	0.3814	5289	0.6223	5289	0.3536	4657	0.9666	4632	0.04819
chr9_107623977	9	107623977	0.000245	3	T	ABCA1	missense	benign	1
rs2230805	9	107624029	0.2146	2595	T	ABCA1	coding-synon		0	5307	0.295	5268	0.4409	5307	0.7365	5307	0.4173	4675	0.917	4648	0.2484
rs145183203	9	107646756	0.002858	35	A	ABCA1	missense	probably damaging	1	5376	0.1099	5335	0.08903	5376	0.04048	5376	0.8012	4734	0.1877	4707	0.7444
rs141151519	9	107651444	0.003185	39	C	ABCA1	coding-synon		0	5376	0.1489	5335	0.1443	5376	0.1137	5376	0.5329	4734	0.01724	4707	0.2628
chr9_107665945	9	107665945	0.0001633	2	A	ABCA1	nonsense		1
rs1800978	9	107665978	0.1002	1214	G	ABCA1	utr-5		0	5319	0.0001403	5278	0.03126	5319	0.00126	5319	0.4885	4683	0.1138	4658	0.8721
chr9_107690261	9	107690261	0.0004083	5	T	ABCA1	utr-5		0
rs78086474	9	107690328	0.006859	84	A	ABCA1	utr-5		0	5376	0.5205	5335	0.6774	5376	0.5663	5376	0.05823	4734	0.8325	4707	0.06994
rs111292742	9	107690402	0.04722	577	C	ABCA1	utr-5		0	5363	0.8969	5322	0.5499	5363	0.6494	5363	0.968	4724	0.2107	4697	0.5944
chr10_91343009	10	91343009	0.0008167	10	G	PANK1	utr-3		0
chr10_91343389	10	91343389	8.17e-05	1	T	PANK1	utr-3		0
rs184168028	10	91343565	0.01135	139	A	PANK1	utr-3		0	5376	0.8032	5335	0.6981	5376	0.8998	5376	0.08877	4734	0.1697	4707	0.1255
rs78118232	10	91343606	0.0007349	9	T	PANK1	utr-3		0
rs3824603	10	91343607	0.2713	3315	A	PANK1	utr-3		0	5364	0.5428	5323	0.5193	5364	0.7613	5364	0.7811	4723	0.8121	4696	0.001432
chr10_91343916	10	91343916	8.17e-05	1	A	PANK1	utr-3		0
rs1063943	10	91344169	0.06764	828	A	PANK1	coding-synon		0	5375	0.04132	5334	0.8005	5375	0.5598	5375	0.7232	4733	0.9077	4706	0.6665
rs2296616	10	91352966	0.4486	5479	G	PANK1	coding-synon		0	5364	0.3209	5323	0.7727	5364	0.5635	5364	0.2799	4724	0.1873	4697	0.3083
chr10_91359049	10	91359049	0.0001633	2	T	PANK1	missense	probably damaging	1
rs11592870	10	91359116	0.03439	421	T	PANK1	coding-synon		0	5374	0.3001	5333	0.6906	5374	0.8558	5374	0.733	4732	0.6658	4705	0.6322
chr10_91371634	10	91371634	8.17e-05	1	C	PANK1	missense	probably damaging	1
rs61853459	10	91405044	0.01711	209	T	PANK1	missense	benign	0	5364	0.3722	5323	0.9052	5364	0.976	5364	0.1585	4723	0.6951	4696	0.9204
rs12289963	11	45827050	0.1087	1322	C	SLC35C1	intron		0	5339	0.4719	5298	0.2932	5339	0.1491	5339	0.3414	4706	0.7302	4679	0.403
rs3808976	11	45827350	0.2888	3510	G	SLC35C1	intron		0	5334	0.4599	5293	0.1056	5334	0.08852	5334	0.7522	4694	0.6497	4667	0.9232
chr11_45827392	11	45827392	8.17e-05	1	T	SLC35C1	missense	possibly damaging	1
chr11_45827847	11	45827847	0.000245	3	T	SLC35C1	coding-synon		0
rs141379070	11	45827874	0.01543	189	T	SLC35C1	coding-synon		0	5376	0.7459	5335	0.1374	5376	0.06266	5376	0.1308	4734	0.3231	4707	0.407
chr11_45827875	11	45827875	0.000245	3	T	SLC35C1	missense	benign	1
chr11_45832463	11	45832463	8.17e-05	1	T	SLC35C1	coding-synon		0
rs7130656	11	45832509	0.1262	1542	G	SLC35C1	missense	benign	0	5361	0.3968	5320	0.1337	5361	0.1427	5361	0.2942	4719	0.08965	4692	0.5086
rs141170131	11	45832688	8.17e-05	1	A	SLC35C1	coding-synon		0
chr11_45832788	11	45832788	8.17e-05	1	A	SLC35C1	missense	probably damaging	1
rs145613857	11	45832845	0.003514	43	T	SLC35C1	missense	benign	1	5373	0.2321	5332	0.9923	5373	0.9752	5373	0.0638	4731	0.2119	4704	0.9395
rs1139266	11	45832935	0.2821	3412	G	SLC35C1	utr-3		0	5309	0.5369	5268	0.7423	5309	0.3719	5309	0.6218	4671	0.5552	4645	0.1055
rs186869966	11	45833224	0.001633	20	T	SLC35C1	utr-3		0	5376	0.4703	5335	0.811	5376	0.4463	5376	0.443	4734	0.8412	4707	0.6161
rs1139267	11	45833300	0.1131	1383	A	SLC35C1	utr-3		0	5369	0.4295	5328	0.1352	5369	0.1325	5369	0.2511	4729	0.09264	4702	0.6611
chr11_45833306	11	45833306	8.17e-05	1	T	SLC35C1	utr-3		0
chr11_45833530	11	45833530	8.17e-05	1	T	SLC35C1	utr-3		0
rs76564550	11	45833841	0.0826	1011	A	SLC35C1	utr-3		0	5373	0.3869	5332	0.8369	5373	0.85	5373	0.5353	4732	0.5481	4705	0.7752
chr11_45833885	11	45833885	8.17e-05	1	A	SLC35C1	utr-3		0
chr11_45833886	11	45833886	0.000245	3	A	SLC35C1	utr-3		0
rs187013469	11	45834013	8.17e-05	1	A	SLC35C1	utr-3		0
rs4756027	11	45834044	0.1341	1637	C	SLC35C1	utr-3		0	5356	0.5554	5316	0.2413	5356	0.4586	5356	0.2029	4715	0.3954	4688	0.2606
chr11_45834139	11	45834139	0.0004083	5	G	SLC35C1	utr-3		0
chr11_45834191	11	45834191	0.0001633	2	G	SLC35C1	utr-3		0
rs7943306	11	45834198	0.1346	1643	T	SLC35C1	utr-3		0	5365	0.4449	5324	0.325	5365	0.5827	5365	0.1857	4724	0.5347	4697	0.2457
rs55758172	11	45834201	0.2599	3173	T	SLC35C1	utr-3		0	5358	0.6973	5317	0.8461	5358	0.4748	5358	0.3922	4717	0.1053	4690	0.1099
rs10838518	11	45834466	0.0143	175	T	SLC35C1	utr-3		0	5374	0.3291	5333	0.5114	5374	0.3424	5374	0.6622	4732	0.5497	4705	0.3949
chr11_45877617	11	45877617	0.0008983	11	G	CRY2	coding-synon		0
rs199963223	11	45882561	8.17e-05	1	T	CRY2	coding-synon		0
chr11_45891732	11	45891732	0.0001633	2	A	CRY2	coding-synon		0
rs145426822	11	45893761	8.17e-05	1	A	CRY2	coding-synon		0
chr11_45902550	11	45902550	0.0003266	4	G	CRY2	utr-3		0
chr11_45902793	11	45902793	8.17e-05	1	A	CRY2	utr-3		0
rs190001662	11	45903145	0.000245	3	G	CRY2	utr-3		0
rs10838527	11	45903194	0.1324	1616	G	CRY2	utr-3		0	5360	0.3602	5319	0.2554	5360	0.1501	5360	0.06134	4719	0.2417	4691	0.6884
rs145733543	11	45903256	0.004328	53	G	CRY2	utr-3		0	5376	0.3745	5335	0.2631	5376	0.4174	5376	0.1678	4734	0.3529	4707	0.5378
rs2292910	11	45903613	0.3405	4120	A	CRY2	utr-3		0	5308	0.07545	5267	0.2713	5308	0.3057	5308	0.05862	4670	0.005747	4643	0.9029
chr11_45903786	11	45903786	0.0001633	2	T	CRY2	utr-3		0
rs117641621	11	45903946	0.001552	19	A	CRY2	utr-3		0	5376	0.8275	5335	0.2134	5376	0.1724	5376	0.3351	4734	0.8928	4707	0.8162
rs79306300	11	45904167	0.0004083	5	G	CRY2	utr-3		0
rs6798	11	45904477	0.09328	1130	T	CRY2	utr-3		0	5317	0.06785	5277	0.09243	5317	0.1924	5317	0.006666	4680	0.5727	4653	0.0642
chr11_45904502	11	45904502	0.000245	3	T	CRY2	utr-3		0
chr11_45904508	11	45904508	0.0003266	4	G	CRY2	utr-3		0
rs1043746	11	45904744	0.0001633	2	C	CRY2	utr-3		0
rs148247913	11	45923960	0.000245	3	T	MAPK8IP1	coding-synon		0
rs117665789	11	45924057	0.008421	103	T	MAPK8IP1	missense	possibly damaging	1	5369	0.196	5328	0.1574	5369	0.05097	5369	0.7192	4728	0.6996	4700	0.01551
chr11_45924205	11	45924205	8.17e-05	1	T	MAPK8IP1	missense	benign	1
rs144316257	11	45924217	8.17e-05	1	C	MAPK8IP1	missense	benign	1
chr11_45924636	11	45924636	8.17e-05	1	G	MAPK8IP1	missense	benign	1
rs143593836	11	45924677	8.17e-05	1	T	MAPK8IP1	coding-synon		0
rs201654835	11	45924705	8.17e-05	1	A	MAPK8IP1	missense	possibly damaging	1
rs17847257	11	45926079	0.003922	48	T	MAPK8IP1	coding-synon		0	5373	0.3417	5332	0.3342	5373	0.4659	5373	0.1115	4731	0.3942	4704	0.5486
rs55963197	11	45926334	8.17e-05	1	T	MAPK8IP1	coding-synon		0
chr11_45926372	11	45926372	0.000245	3	A	MAPK8IP1	missense	benign	1
rs140733166	11	45926740	8.17e-05	1	A	MAPK8IP1	missense	probably damaging	1
chr11_45927353	11	45927353	0.0009807	12	C	MAPK8IP1	utr-3		0
chr11_45927374	11	45927374	8.17e-05	1	T	MAPK8IP1	utr-3		0
chr11_45927671	11	45927671	0.0003267	4	T	MAPK8IP1	utr-3		0
rs41275178	11	45927810	0.0001633	2	A	MAPK8IP1	utr-3		0
chr11_45927882	11	45927882	0.0001634	2	A	MAPK8IP1	utr-3		0
chr11_45927910	11	45927910	0.003106	38	G	MAPK8IP1	utr-3		0	5372	0.2039	5331	0.2929	5372	0.4405	5372	0.3545	4730	0.5428	4703	0.03699
chr11_46765447	11	46765447	0.0003266	4	T	CKAP5	utr-3		0
chr11_46765555	11	46765555	0.000245	3	T	CKAP5	utr-3		0
chr11_46766065	11	46766065	8.17e-05	1	G	CKAP5	missense	benign	1
rs138130331	11	46766091	8.17e-05	1	A	CKAP5	missense	benign	1
chr11_46772108	11	46772108	0.0001633	2	G	CKAP5	missense	probably damaging	1
chr11_46773042	11	46773042	8.17e-05	1	C	CKAP5	missense	benign	1
rs139448951	11	46774242	0.00196	24	T	CKAP5	coding-synon		0	5376	0.607	5335	0.1858	5376	0.06841	5376	0.02731	4734	0.7045	4707	0.2472
rs200677290	11	46780979	8.17e-05	1	C	CKAP5	missense	benign	1
rs57477011	11	46782179	0.0008983	11	A	CKAP5	coding-synon		0
rs141225769	11	46783718	0.006451	79	T	CKAP5	coding-synon		0	5376	0.8153	5335	0.2013	5376	0.14	5376	0.1308	4734	0.5752	4707	0.4074
rs7928445	11	46784697	0.07233	883	C	CKAP5	coding-synon		0	5359	0.04928	5318	0.816	5359	0.2971	5359	0.9429	4716	0.07219	4689	0.7269
rs118105517	11	46785058	0.004328	53	G	CKAP5	coding-synon		0	5376	0.311	5335	0.3708	5376	0.9975	5376	0.6271	4734	0.1854	4707	0.4318
chr11_46785133	11	46785133	0.0003266	4	C	CKAP5	coding-synon		0
rs144805720	11	46786747	8.17e-05	1	A	CKAP5	coding-synon		0
rs146251898	11	46791604	0.0004083	5	C	CKAP5	coding-synon		0
chr11_46792425	11	46792425	8.17e-05	1	G	CKAP5	coding-synon		0
rs200406108	11	46797917	0.0001633	2	A	CKAP5	missense	benign	1
chr11_46800018	11	46800018	8.17e-05	1	T	CKAP5	coding-synon		0
rs200909214	11	46800024	0.0001633	2	T	CKAP5	coding-synon		0
rs200158269	11	46800073	0.0001633	2	C	CKAP5	missense	benign	1
chr11_46801980	11	46801980	0.0006533	8	C	CKAP5	missense	probably damaging	1
rs72895824	11	46806071	0.005553	68	A	CKAP5	coding-synon		0	5376	0.2589	5335	0.7622	5376	0.6046	5376	0.1427	4734	0.9109	4707	0.06039
rs145005311	11	46812122	0.01699	208	C	CKAP5	coding-synon		0	5376	0.3434	5335	0.1272	5376	0.2934	5376	0.2657	4734	0.5191	4707	0.1076
chr11_46832673	11	46832673	8.17e-05	1	A	CKAP5	missense	probably damaging	1
chr11_46867822	11	46867822	0.0001633	2	A	CKAP5	utr-5		0
chr11_46867837	11	46867837	0.0001633	2	G	CKAP5	utr-5		0
chr11_46878435	11	46878435	0.000245	3	C	LRP4	utr-3		0
chr11_46878509	11	46878509	8.17e-05	1	G	LRP4	utr-3		0
chr11_46878776	11	46878776	0.0001633	2	A	LRP4	utr-3		0
chr11_46878780	11	46878780	0.0001633	2	C	LRP4	utr-3		0
chr11_46878907	11	46878907	0.001307	16	C	LRP4	utr-3		0	5376	0.2461	5335	0.303	5376	0.4743	5376	0.401	4734	0.8646	4707	0.7876
chr11_46878988	11	46878988	0.0001633	2	A	LRP4	utr-3		0
rs75558883	11	46879089	0.00147	18	C	LRP4	utr-3		0	5376	0.07057	5335	0.8627	5376	0.8202	5376	0.2777	4734	0.8808	4707	0.3544
chr11_46879096	11	46879096	0.0004083	5	A	LRP4	utr-3		0
chr11_46879210	11	46879210	0.005477	67	A	LRP4	utr-3		0	5373	0.385	5332	0.842	5373	0.954	5373	0.4664	4732	0.2501	4705	0.4529
chr11_46879910	11	46879910	0.00049	6	C	LRP4	utr-3		0
rs3829940	11	46879973	0.3251	3960	A	LRP4	utr-3		0	5352	0.0237	5311	0.5633	5352	0.4638	5352	0.6952	4712	0.8431	4685	0.194
chr11_46880022	11	46880022	0.003511	43	T	LRP4	utr-3		0	5376	0.3613	5335	0.4972	5376	0.5586	5376	0.3417	4734	0.95	4707	0.8515
chr11_46880310	11	46880310	0.000245	3	A	LRP4	utr-3		0
chr11_46880392	11	46880392	0.000245	3	A	LRP4	utr-3		0
rs147627264	11	46880480	0.002041	25	T	LRP4	utr-3		0	5376	0.1704	5335	0.707	5376	0.4762	5376	0.7819	4734	0.6604	4707	0.6087
chr11_46880486	11	46880486	0.0003266	4	A	LRP4	utr-3		0
chr11_46880698	11	46880698	0.000245	3	A	LRP4	missense	benign	1
rs144350829	11	46880732	0.001878	23	G	LRP4	coding-synon		0	5376	0.2104	5335	0.03789	5376	0.03595	5376	0.4856	4734	0.5985	4707	0.7686
rs146864522	11	46880763	0.001633	20	T	LRP4	missense	possibly damaging	1	5376	0.9528	5335	0.8356	5376	0.963	5376	0.4814	4734	0.9682	4707	0.009507
chr11_46880811	11	46880811	0.00049	6	G	LRP4	missense	possibly damaging	1
rs117936904	11	46886077	0.05987	733	T	LRP4	missense	possibly damaging	0	5375	0.09476	5334	0.08791	5375	0.1094	5375	0.05093	4733	0.9589	4706	0.5819
rs111426027	11	46889607	0.007186	88	T	LRP4	coding-synon		0	5376	0.2907	5335	0.5914	5376	0.689	5376	0.1351	4734	0.3316	4707	0.8441
rs3816614	11	46890165	0.3193	3875	C	LRP4	missense	benign	0	5321	0.01962	5280	0.703	5321	0.6949	5321	0.4287	4684	0.9696	4657	0.3
rs2290883	11	46890197	0.2395	2921	A	LRP4	coding-synon		0	5353	0.0001768	5312	0.6087	5353	0.2544	5353	0.6366	4711	0.2015	4684	0.1917
rs2306029	11	46893108	0.4216	5114	T	LRP4	missense	benign	0	5321	0.1647	5280	0.2869	5321	0.3207	5321	0.1774	4685	0.8525	4658	0.2067
rs140495790	11	46893155	0.00049	6	T	LRP4	missense	probably damaging	1
chr11_46894970	11	46894970	0.001307	16	G	LRP4	coding-synon		0	5376	0.2938	5335	0.3536	5376	0.1761	5376	0.3962	4734	0.7171	4707	0.0345
chr11_46897067	11	46897067	0.0001633	2	T	LRP4	missense	probably damaging	1
chr11_46897095	11	46897095	0.0001633	2	A	LRP4	coding-synon		0
rs61746928	11	46897115	0.01348	165	T	LRP4	coding-synon		0	5375	0.8789	5334	0.3707	5375	0.4606	5375	0.6448	4733	0.7391	4706	0.9268
rs151234321	11	46897434	0.0006533	8	C	LRP4	missense	benign	1
chr11_46897445	11	46897445	0.0001633	2	T	LRP4	coding-synon		0
rs2306033	11	46897446	0.2407	2939	A	LRP4	missense	benign	0	5363	0.0002411	5322	0.7097	5363	0.3064	5363	0.6389	4721	0.2641	4694	0.1551
rs150306458	11	46898080	8.17e-05	1	T	LRP4	missense	probably damaging	1
rs144335505	11	46898169	0.002858	35	T	LRP4	coding-synon		0	5376	0.3554	5335	0.5273	5376	0.4066	5376	0.8021	4734	0.9218	4707	0.8154
chr11_46898367	11	46898367	0.0001633	2	T	LRP4	missense	benign	1
rs6485702	11	46898771	0.3726	4543	T	LRP4	missense	benign	0	5351	0.03282	5311	0.8992	5351	0.8688	5351	0.07307	4711	0.3346	4684	0.3302
chr11_46900490	11	46900490	0.0004083	5	C	LRP4	missense	benign	1
rs61742871	11	46900530	0.00147	18	C	LRP4	missense	benign	1	5376	0.8441	5335	0.1727	5376	0.0827	5376	0.9805	4734	0.5658	4707	0.2496
rs145460760	11	46900813	0.001307	16	T	LRP4	coding-synon		0	5376	0.6507	5335	0.2972	5376	0.3725	5376	0.5761	4734	0.2727	4707	0.3081
rs185611698	11	46903379	0.0008166	10	A	LRP4	coding-synon		0
chr11_46905479	11	46905479	0.0001633	2	T	LRP4	missense	probably damaging	1
chr11_46908079	11	46908079	0.00049	6	G	LRP4	missense	possibly damaging	1
rs140757594	11	46911065	8.17e-05	1	A	LRP4	coding-synon		0
chr11_46911918	11	46911918	0.0006533	8	T	LRP4	missense	probably damaging	1
rs149435615	11	46911974	0.0001633	2	T	LRP4	missense	possibly damaging	1
rs10838631	11	46914583	0.001307	16	T	LRP4	coding-synon		0	5374	0.03324	5333	0.5607	5374	0.3649	5374	0.7754	4732	0.6127	4705	0.2766
chr11_46914608	11	46914608	8.17e-05	1	A	LRP4	missense	possibly damaging	1
rs150777198	11	46914670	0.00196	24	G	LRP4	coding-synon		0	5376	0.7481	5335	0.9372	5376	0.8422	5376	0.3143	4734	0.2968	4707	0.689
rs72897663	11	46916179	0.06817	831	G	LRP4	missense	benign	0	5349	0.08381	5308	0.4457	5349	0.8138	5349	0.2234	4711	0.9828	4684	0.7771
chr11_46916310	11	46916310	8.17e-05	1	T	LRP4	missense	possibly damaging	1
chr11_46916333	11	46916333	0.0004083	5	A	LRP4	coding-synon		0
rs147253306	11	46917442	8.17e-05	1	T	LRP4	coding-synon		0
rs200623154	11	46917465	0.000245	3	A	LRP4	missense	probably damaging	1
rs118009068	11	46917501	0.01413	173	A	LRP4	missense	probably damaging	0	5375	0.3047	5334	0.9101	5375	0.3168	5375	0.2545	4733	0.07139	4706	0.2365
chr11_46920145	11	46920145	8.17e-05	1	T	LRP4	missense	benign	1
rs200129866	11	46920471	0.002041	25	C	LRP4	coding-synon		0	5376	0.2552	5335	0.5713	5376	0.7896	5376	0.8901	4734	0.0397	4707	0.1792
rs144974139	11	46920492	0.001307	16	A	LRP4	coding-synon		0	5376	0.7303	5335	0.6777	5376	0.4267	5376	0.04694	4734	0.5313	4707	0.1008
rs201749120	11	46921466	0.000245	3	T	LRP4	coding-synon		0
chr11_46958272	11	46958272	0.0005716	7	T	C11orf49	utr-5		0
rs17787930	11	46958299	0.07726	946	T	C11orf49	utr-5		0	5375	0.07888	5334	0.7162	5375	0.2182	5375	0.743	4734	0.07886	4707	0.6643
rs150919488	11	47008768	0.000245	3	G	C11orf49	missense	probably damaging	1
chr11_47008842	11	47008842	0.0006533	8	T	C11orf49	missense	benign	1
rs183453080	11	47159254	0.0009799	12	A	C11orf49	coding-synon		0
rs142874564	11	47178650	8.17e-05	1	A	C11orf49	coding-synon		0
rs200718451	11	47178655	0.002041	25	T	C11orf49	missense	benign	1	5376	0.1643	5335	0.9384	5376	0.6445	5376	0.6776	4734	0.5611	4707	0.7566
rs143884410	11	47179472	8.17e-05	1	T	C11orf49	coding-synon		0
chr11_47182750	11	47182750	8.17e-05	1	T	C11orf49	intron		0
rs199662673	11	47182792	0.000245	3	A	C11orf49	intron		0
chr11_47182798	11	47182798	0.000245	3	A	C11orf49	intron		0
rs3740694	11	47182926	0.1435	1751	A	C11orf49	intron		0	5353	0.6983	5312	0.01902	5353	0.2238	5353	0.8932	4712	0.0366	4685	0.1191
rs3740693	11	47182985	0.01127	138	A	C11orf49	intron		0	5376	0.5822	5335	0.8841	5376	0.8704	5376	0.866	4734	0.1549	4707	0.1463
chr11_47183062	11	47183062	8.17e-05	1	G	C11orf49	missense	benign	1
rs11551406	11	47183073	0.01184	145	T	C11orf49	coding-synon		0	5376	0.3237	5335	0.6512	5376	0.833	5376	0.6048	4734	0.8065	4707	0.8716
rs79545080	11	47183376	0.03022	370	A	C11orf49	utr-3		0	5375	0.4398	5334	0.5076	5375	0.5714	5375	0.3353	4734	0.03381	4707	0.8769
chr11_47183416	11	47183416	8.17e-05	1	C	C11orf49	utr-3		0
rs117749721	11	47183427	0.01217	149	G	C11orf49	utr-3		0	5376	0.5864	5335	0.564	5376	0.9718	5376	0.5642	4734	0.8604	4707	0.9219
chr11_47183449	11	47183449	8.17e-05	1	T	C11orf49	utr-3		0
rs78112569	11	47183690	0.005012	61	T	C11orf49	utr-3		0	5349	0.9827	5308	0.02386	5349	0.0411	5349	0.5801	4708	0.7766	4682	0.169
rs75741689	11	47183691	0.00477	58	A	C11orf49	utr-3		0	5341	0.6922	5300	0.0937	5341	0.1088	5341	0.9297	4701	0.7681	4676	0.2698
chr11_47185760	11	47185760	0.0008983	11	T		?		0
rs201800874	11	47185814	0.0001633	2	T		?		0
rs140346532	11	47185868	0.01299	159	A	ARFGAP2	utr-3		0	5374	0.3093	5333	0.6845	5374	0.4866	5374	0.2228	4732	0.05578	4705	0.2652
chr11_47186273	11	47186273	8.17e-05	1	T	ARFGAP2	utr-3		0
rs1055447	11	47186424	0.448	5458	A	ARFGAP2	utr-3		0	5352	0.006219	5311	0.8091	5352	0.8101	5352	0.07693	4710	0.08581	4683	0.4642
rs145402984	11	47186472	0.01315	161	T	ARFGAP2	utr-3		0	5375	0.3099	5334	0.6618	5375	0.5031	5375	0.2443	4733	0.0562	4706	0.2386
chr11_47186478	11	47186478	0.0001633	2	A	ARFGAP2	utr-3		0
rs61897791	11	47186561	0.06024	737	G	ARFGAP2	utr-3		0	5371	0.6614	5330	0.2081	5371	0.247	5371	0.06386	4729	0.07436	4702	0.7673
chr11_47186643	11	47186643	8.17e-05	1	T	ARFGAP2	utr-3		0
chr11_47186676	11	47186676	8.17e-05	1	A	ARFGAP2	utr-3		0
chr11_47186699	11	47186699	0.0001633	2	C	ARFGAP2	utr-3		0
chr11_47186812	11	47186812	0.0003266	4	C	ARFGAP2	utr-3		0
rs142683966	11	47187044	0.002613	32	T	ARFGAP2	missense	probably damaging	1	5376	0.8422	5335	0.834	5376	0.9996	5376	0.6162	4734	0.5444	4707	0.2064
chr11_47187821	11	47187821	0.0008166	10	C	ARFGAP2	missense	possibly damaging	1
chr11_47188073	11	47188073	0.0001633	2	G	ARFGAP2	coding-synon		0
rs3740691	11	47188411	0.2248	2744	T	ARFGAP2	missense	benign	0	5358	0.8373	5317	0.006745	5358	0.0849	5358	0.5081	4717	0.1924	4690	0.1785
chr11_47189507	11	47189507	0.0001633	2	G	ARFGAP2	missense	benign	1
chr11_47189767	11	47189767	0.0001633	2	G	ARFGAP2	missense	benign	1
chr11_47192995	11	47192995	8.17e-05	1	G	ARFGAP2	missense	possibly damaging	1
chr11_47193078	11	47193078	8.17e-05	1	A	ARFGAP2	missense	probably damaging	1
rs117324352	11	47196821	0.001633	20	C	ARFGAP2	missense	benign	1	5375	0.7051	5334	0.05662	5375	0.173	5375	0.4374	4733	0.6573	4706	0.8176
rs146117937	11	47198125	0.00049	6	G	ARFGAP2	coding-synon		0
rs201970430	11	47198147	0.000245	3	A	ARFGAP2	coding-synon		0
chr11_47199249	11	47199249	8.17e-05	1	A	PACSIN3	utr-3		0
rs61897849	11	47199395	0.0001633	2	A	PACSIN3	utr-3		0
chr11_47199445	11	47199445	0.002778	34	G	PACSIN3	utr-3		0	5372	0.5662	5331	0.5785	5372	0.3475	5372	0.4034	4730	0.1069	4703	0.1211
chr11_47199502	11	47199502	0.0001633	2	T	PACSIN3	missense	probably damaging	1
rs141460458	11	47200818	8.17e-05	1	C	PACSIN3	coding-synon		0
rs149470424	11	47201115	0.0001633	2	A	PACSIN3	missense	benign	1
rs148229381	11	47201769	8.17e-05	1	A	PACSIN3	missense	probably damaging	1
rs148750446	11	47202096	0.0003269	4	A	PACSIN3	coding-synon		0
rs2291445	11	47202120	0.000245	3	A	PACSIN3	coding-synon		0
rs199499148	11	47204026	0.0001633	2	T	PACSIN3	missense	probably damaging	1
rs148855213	11	47204027	8.17e-05	1	A	PACSIN3	coding-synon		0
chr11_47204038	11	47204038	0.0006533	8	T	PACSIN3	missense	probably damaging	1
chr11_47204295	11	47204295	0.0001633	2	A	PACSIN3	utr-5		0
chr11_47236565	11	47236565	0.003838	47	G	DDB2	utr-5		0	5376	0.0662	5335	0.1424	5376	0.08332	5376	0.6395	4734	0.09894	4707	0.8624
chr11_47236651	11	47236651	0.000245	3	T	DDB2	utr-5		0
chr11_47236770	11	47236770	0.0001633	2	A	DDB2	missense	benign	1
rs199822504	11	47254482	0.0007349	9	T	DDB2	nonsense		1
chr11_47254501	11	47254501	8.17e-05	1	C	DDB2	missense	benign	1
rs143049891	11	47259728	0.001388	17	A	DDB2	missense	benign	1	5376	0.3294	5335	0.8985	5376	0.9554	5376	0.2567	4734	0.2638	4707	0.04459
rs1050244	11	47260477	0.05206	637	T	DDB2	utr-3		0	5372	0.5224	5331	0.0844	5372	0.1322	5372	0.6493	4730	0.02911	4703	0.07914
chr11_47260526	11	47260526	0.008901	109	C	DDB2	utr-3		0	5376	0.1056	5335	0.7406	5376	0.6093	5376	0.5917	4734	0.6709	4707	0.5949
rs4647760	11	47260551	0.01249	153	A	DDB2	utr-3		0	5376	0.9724	5335	0.7537	5376	0.8049	5376	0.8595	4734	0.8997	4707	0.6516
chr11_47261035	11	47261035	0.0001633	2	A	ACP2	utr-3		0
rs4640	11	47261071	0.05171	633	T	ACP2	utr-3		0	5374	0.4509	5333	0.09699	5374	0.1406	5374	0.7115	4732	0.02525	4705	0.08326
rs11988	11	47261260	0.3005	3659	A	ACP2	utr-3		0	5347	0.0009724	5307	0.282	5347	0.1836	5347	0.02198	4707	0.02403	4680	0.5959
rs192977216	11	47261441	0.01846	226	A	ACP2	utr-3		0	5376	0.01321	5335	0.6085	5376	0.5269	5376	0.1492	4734	0.528	4707	0.9581
chr11_47261517	11	47261517	8.17e-05	1	T	ACP2	utr-3		0
rs147453428	11	47261673	0.0001633	2	A	ACP2	coding-synon		0
rs145420520	11	47261762	0.01086	133	G	ACP2	missense	benign	0	5376	0.008455	5335	0.35	5376	0.8613	5376	0.06758	4734	0.6124	4707	0.2367
chr11_47264315	11	47264315	8.17e-05	1	A	ACP2	missense	probably damaging	1
chr11_47264339	11	47264339	8.17e-05	1	A	ACP2	missense	probably damaging	1
rs117138208	11	47264353	0.0008166	10	C	ACP2	missense	benign	1
chr11_47264360	11	47264360	0.0003266	4	C	ACP2	missense	probably damaging	1
chr11_47264380	11	47264380	0.0004083	5	A	ACP2	coding-synon		0
chr11_47266409	11	47266409	0.001797	22	T	ACP2	missense	probably damaging	1	5376	0.1575	5335	0.8768	5376	0.64	5376	0.5196	4734	0.4146	4707	0.8527
rs200356404	11	47266414	0.00539	66	T	ACP2	missense	possibly damaging	1	5376	0.4345	5335	0.3107	5376	0.3392	5376	0.7961	4734	0.5861	4707	0.1701
rs10838677	11	47267079	0.05235	641	T	ACP2	coding-synon		0	5375	0.5287	5334	0.06547	5375	0.1088	5375	0.6465	4733	0.03237	4706	0.07281
rs200740629	11	47267278	8.17e-05	1	A	ACP2	coding-synon		0
chr11_47267367	11	47267367	8.17e-05	1	G	ACP2	missense	probably damaging	1
rs2167079	11	47270255	0.4172	5067	T	ACP2	missense	benign	0	5329	3.014e-05	5288	0.3562	5329	0.7721	5329	0.06068	4691	0.07877	4664	0.6777
chr11_47270275	11	47270275	8.17e-05	1	T	ACP2	coding-synon		0
rs41275182	11	47270313	0.005879	72	A	ACP2	missense	probably damaging	1	5376	0.554	5335	0.6933	5376	0.8411	5376	0.8714	4734	0.6386	4707	0.9692
chr11_47270354	11	47270354	0.001143	14	C	ACP2	utr-5		0	5376	0.9794	5335	0.4397	5376	0.2941	5376	0.8688	4734	0.8727	4707	0.1544
chr11_47270523	11	47270523	8.17e-05	1	G		?		0
rs11039155	11	47280762	0.2699	3293	A	NR1H3	utr-5		0	5353	1.57e-05	5313	0.4504	5353	0.1041	5353	0.3821	4715	0.1934	4687	0.1532
rs2279238	11	47282024	0.2848	3482	T	NR1H3	coding-synon		0	5366	1.229e-05	5325	0.5971	5366	0.1259	5366	0.2631	4725	0.1689	4698	0.1091
rs200218097	11	47282116	8.17e-05	1	T	NR1H3	missense	probably damaging	1
rs199947343	11	47282929	0.002041	25	G	NR1H3	missense	benign	1	5376	0.1004	5335	0.2848	5376	0.6575	5376	0.6879	4734	0.4962	4707	0.9363
chr11_47282943	11	47282943	8.17e-05	1	T	NR1H3	coding-synon		0
chr11_47282972	11	47282972	8.17e-05	1	A	NR1H3	missense	probably damaging	1
chr11_47283499	11	47283499	0.0001633	2	T	NR1H3	coding-synon		0
rs138838833	11	47289484	0.00392	48	C	NR1H3	missense	probably damaging	1	5376	0.3047	5335	0.1546	5376	0.2372	5376	0.05661	4734	0.4077	4707	0.2485
chr11_47289834	11	47289834	0.0001633	2	C	NR1H3	missense	benign	1
chr11_47290365	11	47290365	0.0001633	2	G	NR1H3	utr-3		0
rs116869426	11	47290967	0.01464	179	A		?		0	5369	0.7161	5328	0.9697	5369	0.692	5369	0.0695	4727	0.01404	4700	0.458
chr11_47296346	11	47296346	8.17e-05	1	T	MADD	missense	probably damaging	1
rs140505071	11	47296400	0.000245	3	A	MADD	missense	benign	1
rs77637447	11	47296401	8.17e-05	1	A	MADD	missense	benign	1
rs138027707	11	47296468	0.0003266	4	G	MADD	coding-synon		0
rs187671926	11	47296520	0.0009799	12	T	MADD	missense	benign	1
chr11_47296523	11	47296523	0.0005716	7	T	MADD	missense	benign	1
chr11_47296563	11	47296563	0.002123	26	G	MADD	missense	benign	1	5376	0.6095	5335	0.3284	5376	0.6521	5376	0.6475	4734	0.8131	4707	0.9939
chr11_47296642	11	47296642	8.17e-05	1	A	MADD	coding-synon		0
chr11_47296646	11	47296646	0.00049	6	T	MADD	coding-synon		0
chr11_47298296	11	47298296	8.17e-05	1	A	MADD	missense	probably damaging	1
rs326214	11	47298360	0.426	5194	G	MADD	coding-synon		0	5355	1.55e-05	5314	0.4033	5355	0.6363	5355	0.06952	4715	0.09751	4688	0.4904
rs34602269	11	47298402	0.005308	65	G	MADD	coding-synon		0	5376	0.09441	5335	0.9421	5376	0.6297	5376	0.6709	4734	0.1559	4707	0.02088
chr11_47299774	11	47299774	0.0001633	2	T	MADD	missense	probably damaging	1
rs61751747	11	47303165	0.03414	418	G	MADD	missense	benign	0	5375	0.7842	5334	0.9195	5375	0.9024	5375	0.9011	4733	0.8288	4706	0.2394
rs326217	11	47303275	0.2711	3310	C	MADD	coding-synon		0	5360	0.1691	5320	0.07454	5360	0.5052	5360	0.6808	4719	0.4244	4692	0.5132
rs138087178	11	47304450	0.0008983	11	G	MADD	missense	benign	1
chr11_47306073	11	47306073	8.17e-05	1	T	MADD	missense	possibly damaging	1
rs199932853	11	47306502	0.002695	33	T	MADD	missense	probably damaging	1	5376	0.4145	5335	0.5834	5376	0.9076	5376	0.2297	4734	0.3117	4707	0.8584
rs148889808	11	47306542	8.17e-05	1	G	MADD	coding-synon		0
rs143711544	11	47306575	0.000245	3	T	MADD	coding-synon		0
rs1051006	11	47306585	0.2873	3499	A	MADD	missense	benign	0	5347	5.258e-06	5307	0.4569	5347	0.08131	5347	0.2949	4707	0.09978	4680	0.09206
rs3736101	11	47306628	0.08318	1018	A	MADD	missense	benign	0	5372	0.1436	5331	0.2914	5372	0.6419	5372	0.1835	4731	0.07416	4704	0.4773
rs35233100	11	47306630	0.03529	432	T	MADD	nonsense		0	5373	0.2074	5332	0.5816	5373	0.4743	5373	0.4733	4731	0.8093	4704	0.8887
chr11_47306695	11	47306695	8.17e-05	1	A	MADD	coding-synon		0
chr11_47308025	11	47308025	8.17e-05	1	G	MADD	missense	benign	1
rs144987185	11	47311032	0.003266	40	G	MADD	missense	possibly damaging	1	5376	0.4184	5335	0.2649	5376	0.6773	5376	0.1591	4734	0.0647	4707	0.7588
rs17854008	11	47311503	8.17e-05	1	T	MADD	missense	probably damaging	1
chr11_47311535	11	47311535	8.17e-05	1	A	MADD	missense	probably damaging	1
rs141671072	11	47311780	0.000245	3	T	MADD	coding-synon		0
chr11_47312287	11	47312287	0.0008166	10	A	MADD	missense	benign	1
rs146167487	11	47312310	0.0004083	5	C	MADD	missense	probably damaging	1
rs61755074	11	47315499	0.001388	17	A	MADD	missense	probably damaging	1	5376	0.601	5335	0.963	5376	0.5333	5376	0.1703	4734	0.3133	4707	0.07673
chr11_47317120	11	47317120	8.17e-05	1	C	MADD	missense	benign	1
chr11_47330179	11	47330179	8.17e-05	1	G	MADD	missense	benign	1
rs41299179	11	47330200	0.0008166	10	A	MADD	missense	possibly damaging	1
rs12099357	11	47333333	0.0001633	2	T	MADD	coding-synon		0
rs139032053	11	47333391	8.17e-05	1	G	MADD	missense	benign	1
chr11_47345258	11	47345258	8.17e-05	1	A	MADD	missense	probably damaging	1
chr11_47345386	11	47345386	0.0001633	2	T	MADD	missense	probably damaging	1
rs145720815	11	47350716	8.17e-05	1	A	MADD	utr-3		0
rs185993173	11	47350779	0.03442	421	A	MADD	utr-3		0	5368	0.9726	5327	0.8797	5368	0.9956	5368	0.8427	4726	0.733	4699	0.334
rs41304345	11	47350803	0.0001633	2	A	MADD	utr-3		0
chr11_47350829	11	47350829	0.00392	48	C	MADD	utr-3		0	5376	0.3954	5335	0.08375	5376	0.1202	5376	0.2553	4734	0.466	4707	0.2185
chr11_47351095	11	47351095	0.0001633	2	T	MADD	utr-3		0
chr11_47351131	11	47351131	0.01535	188	A	MADD	utr-3		0	5376	0.5051	5335	0.6822	5376	0.6484	5376	0.6752	4734	0.4681	4707	0.8343
rs11570121	11	47353058	8.17e-05	1	T	MYBPC3	utr-3		0
chr11_47354170	11	47354170	0.0001633	2	T	MYBPC3	missense	benign	1
chr11_47354463	11	47354463	0.002123	26	G	MYBPC3	missense	benign	1	5375	0.3499	5334	0.3533	5375	0.6487	5375	0.0112	4733	0.5245	4706	0.2094
chr11_47354843	11	47354843	0.0008166	10	G	MYBPC3	missense	probably damaging	1
chr11_47355117	11	47355117	0.0001633	2	A	MYBPC3	nonsense		1
rs3729799	11	47355294	8.17e-05	1	A	MYBPC3	missense	probably damaging	1
rs193922380	11	47356628	0.0004088	5	C	MYBPC3	missense	benign	1
rs35078470	11	47357479	0.02502	306	T	MYBPC3	missense	benign	0	5371	0.8615	5330	0.4174	5371	0.8638	5371	0.6561	4728	0.5363	4701	0.7413
rs3729953	11	47358997	0.05187	635	A	MYBPC3	coding-synon		0	5375	0.6175	5334	0.04498	5375	0.08182	5375	0.5747	4733	0.02843	4706	0.06218
rs199865688	11	47359047	0.003185	39	T	MYBPC3	missense	possibly damaging	1	5376	0.1278	5335	0.7306	5376	0.5127	5376	0.6501	4734	0.05874	4707	0.5802
rs202088839	11	47359245	8.17e-05	1	T	MYBPC3	coding-synon		0
chr11_47359343	11	47359343	0.0001633	2	T	MYBPC3	missense	probably damaging	1
chr11_47361219	11	47361219	8.17e-05	1	T	MYBPC3	missense	benign	1
chr11_47363661	11	47363661	0.0008983	11	A	MYBPC3	coding-synon		0
rs200224422	11	47364145	8.17e-05	1	T	MYBPC3	coding-synon		0
rs200625851	11	47364285	0.0004083	5	T	MYBPC3	missense	probably damaging	1
rs193922377	11	47364602	8.17e-05	1	T	MYBPC3	missense	probably damaging	1
chr11_47364614	11	47364614	8.17e-05	1	T	MYBPC3	missense	benign	1
chr11_47367828	11	47367828	0.000245	3	A	MYBPC3	coding-synon		0
rs34580776	11	47367871	0.01266	155	T	MYBPC3	missense	benign	0	5374	0.5993	5333	0.3234	5374	0.261	5374	0.9812	4732	0.7348	4705	0.6541
rs200119454	11	47367887	8.17e-05	1	T	MYBPC3	missense	possibly damaging	1
chr11_47369209	11	47369209	0.0001633	2	A	MYBPC3	missense	probably damaging	1
rs11570058	11	47369443	0.1052	1281	A	MYBPC3	coding-synon		0	5344	0.926	5304	0.7107	5344	0.9908	5344	0.6717	4704	0.183	4677	0.6429
rs3729989	11	47370041	0.1061	1286	C	MYBPC3	missense	benign	0	5320	0.5026	5280	0.7461	5320	0.998	5320	0.8344	4685	0.03827	4658	0.9001
rs138753870	11	47371330	0.0004084	5	C	MYBPC3	missense	possibly damaging	1
rs201098973	11	47371333	8.17e-05	1	T	MYBPC3	missense	benign	1
rs11570052	11	47371414	0.0003266	4	T	MYBPC3	missense	benign	1
rs11570051	11	47371442	0.04728	572	A	MYBPC3	coding-synon		0	5307	0.0131	5266	0.1426	5307	0.387	5307	0.1038	4666	0.9149	4641	0.6725
rs193922385	11	47371450	8.17e-05	1	A	MYBPC3	missense	probably damaging	1
rs3218719	11	47371578	0.01938	237	A	MYBPC3	coding-synon		0	5370	0.7664	5329	0.1108	5370	0.2101	5370	0.5777	4728	0.7611	4701	0.8392
rs3729986	11	47371598	0.1029	1253	T	MYBPC3	missense	possibly damaging	0	5346	0.2369	5306	0.9517	5346	0.7464	5346	0.03622	4706	0.05705	4679	0.5756
rs150291001	11	47371599	0.000245	3	A	MYBPC3	coding-synon		0
chr11_47371609	11	47371609	0.0001633	2	G	MYBPC3	missense	benign	1
chr11_47371630	11	47371630	0.003351	41	A	MYBPC3	missense	benign	1	5370	0.4924	5329	0.3421	5370	0.1832	5370	0.1787	4729	0.4035	4702	0.406
chr11_47372879	11	47372879	8.17e-05	1	G	MYBPC3	missense	possibly damaging	1
chr11_47381478	11	47381478	8.17e-05	1	A	SPI1	missense	probably damaging	1
rs113825984	11	47381538	8.17e-05	1	T	SPI1	missense	benign	1
chr11_47399980	11	47399980	8.17e-05	1	T	SPI1	utr-5		0
chr11_47400044	11	47400044	0.00049	6	T	SPI1	utr-5		0
chr11_47400069	11	47400069	0.0001633	2	G	SPI1	utr-5		0
rs35741412	11	47431764	0.006943	85	A	SLC39A13	missense	benign	1	5374	0.441	5333	0.1091	5374	0.1345	5374	0.5	4732	0.07157	4705	0.1268
chr11_47433556	11	47433556	8.17e-05	1	T	SLC39A13	coding-synon		0
rs140574574	11	47433573	0.00049	6	T	SLC39A13	missense	possibly damaging	1
rs148291843	11	47433920	0.001143	14	G	SLC39A13	missense	benign	1	5376	0.3109	5335	0.8867	5376	0.6371	5376	0.9539	4734	0.2292	4707	0.9494
chr11_47436879	11	47436879	0.0001633	2	A	SLC39A13	missense	benign	1
chr11_47436905	11	47436905	8.17e-05	1	A	SLC39A13	missense	benign	1
rs142566815	11	47436979	0.0009799	12	A	SLC39A13	utr-3		0
rs11602837	11	47437033	0.02908	356	T	SLC39A13	utr-3		0	5375	0.112	5334	0.9208	5375	0.9727	5375	0.01498	4733	0.033	4706	0.2716
chr11_47437129	11	47437129	0.001307	16	A	SLC39A13	utr-3		0	5376	0.08389	5335	0.746	5376	0.7001	5376	0.3851	4734	0.7147	4707	0.3676
rs2293577	11	47437202	0.3356	4055	C	SLC39A13	utr-3		0	5300	0.09712	5260	0.4528	5300	0.9505	5300	0.8161	4663	0.9407	4637	0.6936
chr11_47437303	11	47437303	0.000245	3	G	SLC39A13	utr-3		0
chr11_47437389	11	47437389	0.002123	26	G	SLC39A13	utr-3		0	5375	0.983	5334	0.6913	5375	0.8109	5375	0.1528	4733	0.9236	4706	0.7639
rs2293578	11	47437403	0.3075	3711	T	SLC39A13	utr-3		0	5291	0.09969	5250	0.3527	5291	0.7267	5291	0.9861	4652	0.9133	4626	0.7789
chr11_47437477	11	47437477	0.0001633	2	G	SLC39A13	utr-3		0
rs139729677	11	47437566	0.001062	13	T	SLC39A13	utr-3		0	5375	0.1887	5334	0.8662	5375	0.8422	5375	0.415	4733	0.8541	4706	0.6673
chr11_47437924	11	47437924	8.17e-05	1	A	SLC39A13	utr-3		0
chr11_47440348	11	47440348	8.17e-05	1	T	PSMC3	utr-3		0
chr11_47440713	11	47440713	0.001633	20	A	PSMC3	missense	probably damaging	1	5376	0.6155	5335	0.6095	5376	0.6663	5376	0.2729	4734	0.2077	4707	0.229
rs151081942	11	47441928	0.0004083	5	T	PSMC3	coding-synon		0
rs148054958	11	47444393	0.0001633	2	A	PSMC3	coding-synon		0
rs7948705	11	47447955	0.3606	4319	G	PSMC3	utr-5		0	5259	0.002257	5218	0.5338	5259	0.1949	5259	0.4974	4634	0.07021	4607	0.04939
chr11_47459315	11	47459315	0.002126	26	T	RAPSN	utr-3		0	5369	0.7898	5328	0.4789	5369	0.877	5369	0.05802	4728	0.1545	4701	0.1215
rs73459751	11	47459319	0.01082	132	T	RAPSN	utr-3		0	5356	0.4877	5315	0.3426	5356	0.354	5356	0.7816	4715	0.4253	4688	0.788
rs45617144	11	47459469	0.1166	1422	A	RAPSN	utr-3		0	5354	0.634	5313	0.9095	5354	0.6859	5354	0.1658	4714	0.3517	4687	0.7036
chr11_47459562	11	47459562	8.17e-05	1	A	RAPSN	coding-synon		0
chr11_47460300	11	47460300	8.17e-05	1	A	RAPSN	coding-synon		0
rs7126210	11	47460306	0.3727	4335	A	RAPSN	coding-synon		0	5094	0.0039	5055	0.5238	5094	0.2647	5094	0.1921	4490	0.1295	4464	0.3051
chr11_47460350	11	47460350	8.17e-05	1	T	RAPSN	missense	probably damaging	1
chr11_47460421	11	47460421	0.0004083	5	T	RAPSN	missense	benign	1
rs56040810	11	47463172	8.17e-05	1	T	RAPSN	coding-synon		0
rs147966227	11	47463211	8.17e-05	1	T	RAPSN	coding-synon		0
rs45603036	11	47463220	0.1054	1253	T	RAPSN	coding-synon		0	5220	0.8887	5182	0.9044	5220	0.7409	5220	0.1687	4603	0.3921	4577	0.6014
rs104894301	11	47463268	0.000245	3	A	RAPSN	coding-synon		0
rs34625105	11	47464284	0.009801	120	T	RAPSN	missense	possibly damaging	1	5375	0.8087	5334	0.5433	5375	0.6771	5375	0.1473	4733	0.1633	4706	0.1096
chr11_47469367	11	47469367	8.17e-05	1	C	RAPSN	coding-synon		0
rs146237774	11	47469403	0.0001633	2	A	RAPSN	coding-synon		0
rs56245238	11	47469421	0.0005716	7	A	RAPSN	coding-synon		0
rs104894299	11	47469631	0.0006533	8	T	RAPSN	missense	probably damaging	1
rs57878668	11	47469654	0.01258	154	G	RAPSN	missense	benign	0	5372	0.7143	5331	0.4783	5372	0.3816	5372	0.8373	4731	0.6299	4704	0.6859
rs141877523	11	47469679	0.001225	15	T	RAPSN	coding-synon		0	5375	0.4547	5334	0.9808	5375	0.8708	5375	0.8213	4734	0.2278	4707	0.2844
rs72905825	11	47470355	0.003676	45	T	RAPSN	coding-synon		0	5373	0.2148	5332	0.5798	5373	0.5651	5373	0.4453	4731	0.769	4704	0.7131
chr11_47470461	11	47470461	8.17e-05	1	C	RAPSN	missense	probably damaging	1
rs117947983	11	47470588	0.004739	58	A	RAPSN	utr-5		0	5372	0.1874	5331	0.6694	5372	0.8889	5372	0.3	4730	0.5938	4703	0.9993
chr11_47470674	11	47470674	0.0008983	11	A	RAPSN	utr-5		0
rs113708740	11	47490032	0.003266	40	T	CUGBP1	utr-3		0	5376	0.637	5335	0.7683	5376	0.758	5376	0.2583	4734	0.8782	4707	0.2027
chr11_47490203	11	47490203	0.0008166	10	T	CUGBP1	utr-3		0
chr11_47493779	11	47493779	0.000245	3	T	CUGBP1	utr-3		0
chr11_47493783	11	47493783	0.0001633	2	T	CUGBP1	coding-synon		0
rs145495807	11	47493806	0.001062	13	T	CUGBP1	coding-synon		0	5375	0.1515	5334	0.8522	5375	0.9253	5375	0.1586	4733	0.9757	4706	0.7346
chr11_47496889	11	47496889	8.17e-05	1	C	CUGBP1	coding-synon		0
chr11_47496958	11	47496958	8.17e-05	1	T	CUGBP1	coding-synon		0
chr11_47498905	11	47498905	0.0001633	2	T	CUGBP1	missense	benign	1
rs147513178	11	47500490	0.001225	15	A	CUGBP1	coding-synon		0	5376	0.9853	5335	0.1422	5376	0.1312	5376	0.6161	4734	0.3948	4707	0.7686
chr11_47504376	11	47504376	0.0001633	2	G	CUGBP1	coding-synon		0
chr11_47515904	11	47515904	8.17e-05	1	C		?		0
rs150480110	11	47516021	0.001143	14	G		?		0	5376	0.3424	5335	0.8	5376	0.9592	5376	0.3332	4734	0.8319	4707	0.4357
rs150861621	11	61567158	0.0008166	10	T	FADS1	utr-3		0
chr11_61567266	11	61567266	0.01413	173	T	FADS1	utr-3		0	5376	0.1132	5335	0.3216	5376	0.4259	5376	0.1493	4734	0.6439	4707	0.5111
rs193250731	11	61567670	0.006057	74	G	FADS1	utr-3		0	5369	0.2896	5329	0.4054	5369	0.6954	5369	0.5885	4729	0.3819	4701	0.6508
rs185398735	11	61567701	0.01674	205	G	FADS1	utr-3		0	5376	0.8652	5335	0.2985	5376	0.3164	5376	0.9124	4734	6.794e-05	4707	0.2396
chr11_61567711	11	61567711	8.17e-05	1	C	FADS1	utr-3		0
rs174544	11	61567753	0.4029	4924	A	FADS1	utr-3		0	5365	0.2255	5324	9.163e-06	5365	0.0007256	5365	0.01842	4728	0.06676	4701	0.6872
rs76368178	11	61568827	0.007432	91	C	FADS1	utr-3		0	5375	0.8734	5334	0.9878	5375	0.9266	5375	0.3705	4734	0.6007	4707	0.3343
chr11_61569029	11	61569029	0.0001633	2	G	FADS1	utr-3		0
rs185954532	11	61569098	0.003593	44	A	FADS1	utr-3		0	5376	0.1426	5335	0.67	5376	0.8883	5376	0.9013	4734	0.4889	4707	0.9501
rs143861362	11	61569146	8.17e-05	1	G	FADS1	utr-3		0
chr11_61569203	11	61569203	0.0009799	12	A	FADS1	utr-3		0
rs174545	11	61569306	0.4297	5237	G	FADS1	utr-3		0	5353	0.04118	5312	4.089e-06	5353	0.0001608	5353	0.007079	4710	0.05296	4683	0.9518
rs190323640	11	61569392	0.002205	27	A	FADS1	utr-3		0	5376	0.5058	5335	0.9996	5376	0.8437	5376	0.6003	4734	0.5937	4707	0.0822
chr11_61569456	11	61569456	0.0001633	2	A	FADS1	utr-3		0
chr11_61569533	11	61569533	8.17e-05	1	G	FADS1	utr-3		0
chr11_61569630	11	61569630	0.0003266	4	G	FADS1	utr-3		0
rs174546	11	61569830	0.4212	5092	T	FADS1	utr-3		0	5306	0.08162	5266	2.467e-05	5306	0.001077	5306	0.00331	4678	0.06948	4652	0.7696
chr11_61570383	11	61570383	0.0001633	2	G	FADS1	missense	probably damaging	1
chr11_61570533	11	61570533	8.17e-05	1	G	FADS1	coding-synon		0
chr11_61579991	11	61579991	8.17e-05	1	A	FADS1	coding-synon		0
chr11_61584078	11	61584078	8.18e-05	1	A	FADS1	coding-synon		0
chr11_61595728	11	61595728	0.0004903	6	G	FADS2	utr-5		0
chr11_61595795	11	61595795	0.015	183	T	FADS2	utr-5		0	5353	0.9043	5312	0.02328	5353	0.03213	5353	0.8409	4712	0.8426	4685	0.5462
chr11_61595839	11	61595839	0.004501	55	C	FADS2	utr-5		0	5364	0.5397	5324	0.3659	5364	0.7798	5364	0.6585	4723	0.6144	4696	0.5256
chr11_61605329	11	61605329	0.0001633	2	T	FADS2	missense	probably damaging	1
rs140889931	11	61605352	0.0004083	5	A	FADS2	missense	benign	1
rs144799113	11	61605360	8.17e-05	1	G	FADS2	missense	possibly damaging	1
chr11_61607898	11	61607898	8.17e-05	1	C	FADS2	coding-synon		0
rs199620237	11	61630823	0.0003266	4	A	FADS2	coding-synon		0
rs482548	11	61633182	0.0577	704	T	FADS2	utr-3		0	5354	0.7691	5313	0.2657	5354	0.1767	5354	0.1092	4712	0.7267	4685	0.1752
chr11_61633274	11	61633274	8.17e-05	1	T	FADS2	utr-3		0
chr11_61633599	11	61633599	8.17e-05	1	C	FADS2	utr-3		0
chr11_61633651	11	61633651	8.17e-05	1	T	FADS2	utr-3		0
rs74956064	11	61633652	8.17e-05	1	A	FADS2	utr-3		0
rs17764288	11	61633736	0.01062	130	A	FADS2	utr-3		0	5373	0.8318	5332	0.2703	5373	0.2353	5373	0.08097	4731	0.4382	4704	0.3953
chr11_61633805	11	61633805	0.000245	3	C	FADS2	utr-3		0
rs77167250	11	61633947	0.1329	1599	T	FADS2	utr-3		0	5281	0.08255	5241	0.05145	5281	0.05473	5281	0.187	4652	0.03381	4626	0.259
chr11_61634154	11	61634154	0.0008167	10	T	FADS2	utr-3		0
chr11_61634554	11	61634554	0.0009799	12	A	FADS2	utr-3		0
chr11_61641270	11	61641270	0.0001634	2	T	FADS3	utr-3		0
chr11_61645057	11	61645057	0.00049	6	T	FADS3	missense	possibly damaging	1
rs150972989	11	61646004	0.0005717	7	A	FADS3	coding-synon		0
chr11_61646032	11	61646032	8.17e-05	1	C	FADS3	coding-synon		0
chr11_92702904	11	92702904	0.0001637	2	A	MTNR1B	missense	benign	1
rs8192552	11	92702962	0.04275	520	A	MTNR1B	missense	benign	0	5338	0.07996	5297	0.8285	5338	0.8566	5338	0.6692	4699	0.1382	4672	0.7411
rs201290817	11	92714749	8.17e-05	1	A	MTNR1B	missense	benign	1
rs145440211	11	92714759	8.17e-05	1	A	MTNR1B	missense	probably damaging	1
rs140984335	11	92714893	0.0003266	4	T	MTNR1B	coding-synon		0
rs200681545	11	92714995	0.002286	28	A	MTNR1B	coding-synon		0	5376	0.5109	5335	0.7822	5376	0.8388	5376	0.6707	4734	0.3091	4707	0.5591
rs8192553	11	92715081	0.00392	48	A	MTNR1B	missense	benign	1	5376	0.1018	5335	0.914	5376	0.8496	5376	0.44	4734	0.4845	4707	0.8992
rs61747139	11	92715117	0.02785	341	G	MTNR1B	missense	benign	0	5375	0.1464	5334	0.6914	5375	0.8951	5375	0.392	4733	0.3922	4706	0.05302
rs145300624	11	92715378	0.007186	88	A	MTNR1B	missense	benign	1	5376	0.4539	5335	0.8454	5376	0.9667	5376	0.3873	4734	0.3055	4707	0.5215
chr11_92715379	11	92715379	0.0001633	2	C	MTNR1B	coding-synon		0
rs141048711	11	92715516	0.00049	6	C	MTNR1B	utr-3		0
chr11_92715644	11	92715644	8.17e-05	1	A	MTNR1B	utr-3		0
chr11_92715659	11	92715659	0.0004083	5	T	MTNR1B	utr-3		0
rs1562444	11	92715849	0.4211	5127	G	MTNR1B	utr-3		0	5345	0.1069	5304	0.03695	5345	0.08903	5345	0.2222	4706	2.916e-08	4679	0.9334
rs12792653	11	92715916	0.4238	5173	G	MTNR1B	utr-3		0	5361	0.09025	5321	0.01892	5361	0.05285	5361	0.2211	4722	4.523e-08	4695	0.9121
chr11_116660268	11	116660268	8.17e-05	1	T	APOA5	utr-3		0
chr11_116660317	11	116660317	8.17e-05	1	T	APOA5	utr-3		0
chr11_116660352	11	116660352	0.0001633	2	A	APOA5	utr-3		0
chr11_116660363	11	116660363	0.0001633	2	T	APOA5	utr-3		0
rs33984246	11	116660450	0.05261	644	G	APOA5	utr-3		0	5375	0.1558	5334	0.001282	5375	0.004198	5375	0.9644	4733	0.3182	4706	0.8574
rs76463524	11	116660539	0.000245	3	T	APOA5	utr-3		0
rs188133936	11	116660653	0.02058	252	A	APOA5	utr-3		0	5376	0.02192	5335	0.0003025	5376	2.977e-05	5376	1.873e-08	4734	0.8837	4707	0.5628
chr11_116660675	11	116660675	8.17e-05	1	A	APOA5	utr-3		0
rs2266788	11	116660686	0.08909	1089	G	APOA5	utr-3		0	5367	1.866e-06	5326	6.627e-05	5367	3.945e-05	5367	4.253e-14	4726	0.6314	4699	0.23
chr11_116660737	11	116660737	0.000245	3	A	APOA5	utr-3		0
rs34089864	11	116660768	0.0523	640	A	APOA5	utr-3		0	5372	0.131	5331	0.002	5372	0.005901	5372	0.9045	4730	0.3764	4703	0.8519
rs619054	11	116660813	0.2063	2518	A	APOA5	utr-3		0	5359	0.01027	5318	0.5415	5359	0.4865	5359	0.003333	4719	0.7823	4692	0.4409
rs185060854	11	116660832	0.002858	35	A	APOA5	utr-3		0	5376	0.05628	5335	0.9454	5376	0.7928	5376	0.04316	4734	0.0999	4707	0.6125
rs201201147	11	116660983	0.004818	59	A	APOA5	missense	probably damaging	1	5376	0.2602	5335	0.5457	5376	0.2991	5376	0.08777	4734	0.8684	4707	0.942
rs143292359	11	116661001	0.0004083	5	A	APOA5	missense	probably damaging	1
chr11_116661198	11	116661198	0.0004083	5	T	APOA5	missense	probably damaging	1
chr11_116661297	11	116661297	0.001143	14	A	APOA5	coding-synon		0	5376	0.8863	5335	0.1692	5376	0.1789	5376	0.9473	4734	0.5784	4707	0.4741
rs140482460	11	116661339	8.17e-05	1	A	APOA5	coding-synon		0
rs2075291	11	116661392	0.000245	3	A	APOA5	missense	probably damaging	1
rs3135507	11	116661488	0.0581	711	T	APOA5	missense	benign	0	5372	0.4766	5331	0.02654	5372	0.05567	5372	0.7666	4730	0.2749	4703	0.7336
rs201079485	11	116661656	0.000245	3	A	APOA5	nonsense		1
rs147142271	11	116661777	0.0003266	4	T	APOA5	coding-synon		0
rs138300114	11	116661780	0.0001633	2	C	APOA5	coding-synon		0
rs12287066	11	116662331	0.05925	724	T	APOA5	coding-synon		0	5366	0.1302	5327	0.9927	5366	0.1888	5366	8.907e-08	4728	0.6195	4701	0.7706
rs144178633	11	116662393	8.17e-05	1	T	APOA5	coding-synon		0
chr11_116662404	11	116662404	8.17e-05	1	A	APOA5	missense	benign	1
rs3135506	11	116662407	0.0597	730	C	APOA5	missense	probably damaging	0	5368	0.1379	5328	0.9581	5368	0.1866	5368	1.126e-07	4729	0.597	4702	0.7848
rs651821	11	116662579	0.08448	1033	C	APOA5	utr-5		0	5370	2.09e-05	5329	9.356e-07	5370	5.04e-07	5370	1.52e-13	4727	0.3958	4700	0.373
rs12721040	11	116691480	0.01421	174	A	APOA4	utr-3		0	5376	0.009845	5335	0.4977	5376	0.9368	5376	0.0775	4734	0.9016	4707	0.1884
chr11_116691554	11	116691554	0.0007349	9	A	APOA4	utr-3		0
rs5110	11	116691634	0.04635	567	A	APOA4	missense	benign	0	5371	0.7559	5330	0.8618	5371	0.7026	5371	0.7874	4729	0.2075	4702	0.9161
rs675	11	116691675	0.134	1635	A	APOA4	missense	benign	0	5357	0.5518	5316	0.06854	5357	0.244	5357	0.613	4715	0.3329	4688	0.6808
rs147577451	11	116691720	0.002695	33	A	APOA4	missense	probably damaging	1	5376	0.8824	5335	0.7177	5376	0.9091	5376	0.2536	4734	0.9056	4707	0.6109
chr11_116691864	11	116691864	0.0001633	2	A	APOA4	nonsense		1
rs201507984	11	116691950	0.0001633	2	T	APOA4	missense	benign	1
chr11_116692004	11	116692004	0.0001633	2	A	APOA4	missense	probably damaging	1
chr11_116692115	11	116692115	8.17e-05	1	T	APOA4	missense	probably damaging	1
chr11_116692179	11	116692179	8.17e-05	1	T	APOA4	missense	probably damaging	1
chr11_116692279	11	116692279	0.0001633	2	G	APOA4	missense	benign	1
rs12721043	11	116692293	0.008333	102	A	APOA4	missense	probably damaging	1	5373	0.0178	5332	0.9213	5373	0.4206	5373	0.2616	4731	0.07989	4704	0.6763
rs2234668	11	116692324	0.03967	484	A	APOA4	coding-synon		0	5354	0.1171	5313	0.09589	5354	0.176	5354	0.03042	4715	0.9152	4688	0.4656
rs147610191	11	116692393	0.0001633	2	T	APOA4	missense	benign	1
chr11_116692438	11	116692438	8.17e-05	1	G	APOA4	coding-synon		0
rs6413456	11	116692449	0.0049	60	A	APOA4	coding-synon		0	5375	0.2112	5334	0.4694	5375	0.2858	5375	0.1084	4733	0.7888	4706	0.704
rs200871477	11	116692454	0.001715	21	C	APOA4	missense	benign	1	5375	0.9495	5334	0.3531	5375	0.3062	5375	0.5312	4733	0.3582	4706	0.8581
rs5103	11	116692552	0.04276	523	G	APOA4	coding-synon		0	5371	0.4347	5330	0.1301	5371	0.1271	5371	0.1436	4730	0.8626	4703	0.316
rs12721041	11	116693871	0.01466	179	T	APOA4	missense	benign	0	5358	0.5603	5318	0.2917	5358	0.6313	5358	0.8569	4719	0.2314	4692	0.8552
chr11_116693875	11	116693875	0.0003267	4	A	APOA4	coding-synon		0
chr11_116693991	11	116693991	8.17e-05	1	A	APOA4	utr-5		0
rs76353203	11	116701353	0.000327	4	T	APOC3	nonsense		1
rs187628630	11	116703739	0.0001634	2	G	APOC3	utr-3		0
chr11_116707842	11	116707842	8.17e-05	1	C	APOA1	missense	probably damaging	1
chr11_116708192	11	116708192	0.0003266	4	T	APOA1	intron		0
rs1799837	11	116708253	0.0008983	11	T	APOA1	intron		0
rs5069	11	116708254	0.022	269	A	APOA1	intron		0	5369	0.612	5328	0.3787	5369	0.2019	5369	0.08968	4728	0.8898	4701	0.5483
chr12_109991626	12	109991626	0.000245	3	A	MMAB	utr-3		0
rs11067227	12	109991685	0.2809	3409	T	MMAB	utr-3		0	5325	0.002394	5284	0.06284	5325	0.1719	5325	0.1866	4686	0.3779	4659	0.6605
rs145964376	12	109991713	8.17e-05	1	C	MMAB	utr-3		0
chr12_109991790	12	109991790	0.0001633	2	C	MMAB	utr-3		0
rs12817689	12	109991998	0.1062	1296	G	MMAB	utr-3		0	5359	0.5885	5318	0.4591	5359	0.6554	5359	0.6426	4717	0.7526	4690	0.1546
rs2241201	12	109992132	0.1868	2276	G	MMAB	utr-3		0	5350	0.3821	5309	0.1957	5350	0.2491	5350	0.294	4710	0.04738	4683	0.06128
rs35145546	12	109992149	0.1063	1299	G	MMAB	utr-3		0	5363	0.5496	5322	0.6859	5363	0.9351	5363	0.4524	4722	0.5341	4695	0.1707
chr12_109992447	12	109992447	0.0005716	7	T	MMAB	utr-3		0
rs72650176	12	109992491	0.001307	16	T	MMAB	utr-3		0	5376	0.8475	5335	0.8473	5376	0.6344	5376	0.1498	4734	0.3077	4707	0.2911
rs147647465	12	109992647	0.0001633	2	G	MMAB	utr-3		0
chr12_109992682	12	109992682	0.000245	3	T	MMAB	utr-3		0
chr12_109992782	12	109992782	0.00049	6	A	MMAB	utr-3		0
chr12_109992844	12	109992844	8.17e-05	1	T	MMAB	utr-3		0
rs61940463	12	109992881	0.01168	143	G	MMAB	utr-3		0	5376	0.3713	5335	0.2213	5376	0.3178	5376	0.7235	4734	0.3778	4707	0.4438
rs73414076	12	109993023	0.01136	139	T	MMAB	utr-3		0	5374	0.3898	5333	0.2198	5374	0.3173	5374	0.7723	4733	0.4264	4706	0.3769
rs117011771	12	109993148	0.007839	96	T	MMAB	utr-3		0	5376	0.9613	5335	0.2554	5376	0.3045	5376	0.4346	4734	0.5666	4707	0.02129
rs111869218	12	109993176	0.08185	993	T	MMAB	utr-3		0	5325	0.3126	5285	0.858	5325	0.7929	5325	0.9041	4688	0.02313	4661	0.3222
rs34921355	12	109993298	0.1047	1275	T	MMAB	utr-3		0	5348	0.4983	5307	0.5173	5348	0.7692	5348	0.5117	4711	0.574	4684	0.1143
rs1061440	12	109993366	0.01168	143	A	MMAB	utr-3		0	5376	0.3713	5335	0.2213	5376	0.3178	5376	0.7235	4734	0.3778	4707	0.4438
rs72650177	12	109993424	0.08677	1060	T	MMAB	utr-3		0	5362	0.2732	5321	0.1718	5362	0.3523	5362	0.4357	4721	0.9512	4694	0.8212
rs11067231	12	109993603	0.4652	5657	A	MMAB	utr-3		0	5341	0.02003	5300	0.009529	5341	0.05219	5341	0.5636	4701	0.0689	4674	0.2375
rs143292900	12	109993766	0.0006533	8	A	MMAB	utr-3		0
rs67432283	12	109993828	0.06915	846	C	MMAB	utr-3		0	5370	0.1469	5329	0.7362	5370	0.5521	5370	0.4526	4731	0.0603	4704	0.2647
rs877709	12	109993942	0.2823	3437	T	MMAB	utr-3		0	5346	0.00209	5306	0.06474	5346	0.1862	5346	0.1602	4707	0.5582	4680	0.8808
rs877710	12	109993976	0.4663	5665	G	MMAB	utr-3		0	5334	0.0143	5293	0.01231	5334	0.07798	5334	0.6495	4694	0.04816	4667	0.1473
rs11831226	12	109994112	0.01152	141	C	MMAB	utr-3		0	5374	0.3791	5333	0.2407	5374	0.3319	5374	0.7723	4732	0.5015	4705	0.4199
rs11067232	12	109994177	0.06219	761	T	MMAB	utr-3		0	5372	0.007928	5331	0.1221	5372	0.1944	5372	0.08613	4731	0.6215	4704	0.4998
rs11067233	12	109994208	0.281	3417	G	MMAB	utr-3		0	5336	0.001066	5295	0.07783	5336	0.258	5336	0.1167	4697	0.3271	4670	0.8423
chr12_109994279	12	109994279	0.001143	14	T	MMAB	utr-3		0	5376	0.9129	5335	0.6649	5376	0.8872	5376	0.2785	4734	0.6927	4707	0.1534
rs8228	12	109994641	0.0112	137	G	MMAB	utr-3		0	5371	0.2725	5330	0.3026	5371	0.3898	5371	0.5801	4729	0.3059	4702	0.4089
chr12_109994754	12	109994754	0.0002451	3	T	MMAB	utr-3		0
rs147457956	12	109999612	0.000245	3	G	MMAB	missense	benign	1
chr12_110011289	12	110011289	0.0001634	2	G	MMAB	utr-5		0
chr12_110011291	12	110011291	0.0005719	7	G	MMAB	utr-5		0
chr12_110012699	12	110012699	0.0001633	2	A	MVK	missense	probably damaging	1
rs7957619	12	110013879	0.1329	1626	A	MVK	missense	benign	0	5372	0.3227	5331	0.7283	5372	0.8081	5372	0.9931	4729	0.08524	4702	0.6763
chr12_110017685	12	110017685	0.0004083	5	G	MVK	missense	benign	1
chr12_110017697	12	110017697	0.000245	3	A	MVK	missense	benign	1
chr12_110017721	12	110017721	0.0004083	5	G	MVK	missense	probably damaging	1
rs34368092	12	110019233	0.0841	1026	A	MVK	coding-synon		0	5356	0.161	5315	0.7675	5356	0.9967	5356	0.8515	4717	0.01688	4690	0.6991
rs138342076	12	110019269	8.17e-05	1	T	MVK	coding-synon		0
rs2287218	12	110019338	0.1077	1318	T	MVK	coding-synon		0	5373	0.5811	5332	0.5511	5373	0.7906	5373	0.5151	4732	0.5647	4705	0.192
rs201360189	12	110028578	0.0004083	5	T	MVK	missense	benign	1
chr12_110032862	12	110032862	8.17e-05	1	C	MVK	coding-synon		0
rs72648042	12	110032871	0.001143	14	T	MVK	coding-synon		0	5376	0.1971	5335	0.2251	5376	0.5669	5376	0.95	4734	0.9547	4707	0.8707
rs104895342	12	110034258	8.17e-05	1	T	MVK	missense	possibly damaging	1
rs28934897	12	110034320	0.0009799	12	A	MVK	missense	benign	1
chr12_110034415	12	110034415	0.0009799	12	C	MVK	utr-3		0
rs142150449	12	110034472	8.17e-05	1	A	MVK	utr-3		0
chr12_110034628	12	110034628	0.0001633	2	T	MVK	utr-3		0
chr12_110034710	12	110034710	0.0006533	8	G	MVK	utr-3		0
chr12_110034714	12	110034714	0.0005716	7	T	MVK	utr-3		0
rs72648044	12	110034813	0.002532	31	T	MVK	utr-3		0	5375	0.2033	5334	0.6089	5375	0.6558	5375	0.9392	4733	0.09712	4706	0.6952
chr12_110034983	12	110034983	0.004655	57	A	MVK	utr-3		0	5376	0.6121	5335	0.5769	5376	0.3776	5376	0.4245	4734	0.273	4707	0.5167
chr15_58724274	15	58724274	8.17e-05	1	C	LIPC	missense	probably damaging	1
chr15_58830709	15	58830709	8.17e-05	1	A	LIPC	missense	probably damaging	1
rs6078	15	58833993	0.04967	608	A	LIPC	missense	benign	0	5374	0.4414	5333	0.1484	5374	0.1691	5374	0.2467	4732	0.3003	4705	0.1769
chr15_58834042	15	58834042	0.0006533	8	T	LIPC	missense	benign	1
chr15_58834109	15	58834109	0.0005716	7	T	LIPC	coding-synon		0
rs200324727	15	58834122	0.00049	6	T	LIPC	missense	probably damaging	1
rs201563586	15	58834143	0.001225	15	A	LIPC	missense	probably damaging	1	5376	0.8024	5335	0.7261	5376	0.4073	5376	0.03898	4734	0.5924	4707	0.7614
rs690	15	58834741	0.4525	5518	G	LIPC	coding-synon		0	5352	0.3705	5311	0.8533	5352	0.6583	5352	0.4311	4713	0.2475	4686	0.682
chr15_58834819	15	58834819	8.17e-05	1	T	LIPC	coding-synon		0
rs138967170	15	58834827	0.001307	16	T	LIPC	missense	probably damaging	1	5376	0.4148	5335	0.7688	5376	0.8187	5376	0.06497	4734	0.8863	4707	0.07286
chr15_58834849	15	58834849	0.000245	3	G	LIPC	coding-synon		0
rs6082	15	58837957	0.117	1432	G	LIPC	coding-synon		0	5371	0.5104	5330	0.2504	5371	0.2487	5371	0.4163	4729	0.1534	4702	0.1874
rs200684324	15	58837989	8.17e-05	1	A	LIPC	missense	probably damaging	1
rs6083	15	58838010	0.4826	5897	G	LIPC	missense	benign	0	5363	0.1961	5322	0.7033	5363	0.226	5363	0.9806	4723	0.7906	4696	0.8329
rs6084	15	58838038	0.4347	5308	G	LIPC	coding-synon		0	5358	0.06978	5317	0.7039	5358	0.2239	5358	0.8451	4718	0.9027	4691	0.9253
chr15_58840566	15	58840566	0.0008166	10	A	LIPC	coding-synon		0
chr15_58840575	15	58840575	8.17e-05	1	G	LIPC	coding-synon		0
rs121912502	15	58840586	0.0005716	7	T	LIPC	missense	probably damaging	1
chr15_58840676	15	58840676	8.17e-05	1	A	LIPC	missense	possibly damaging	1
rs142741286	15	58840701	0.007839	96	T	LIPC	coding-synon		0	5376	0.8669	5335	0.5697	5376	0.9232	5376	0.07795	4734	0.6691	4707	0.8422
chr15_58840751	15	58840751	8.17e-05	1	A	LIPC	missense	possibly damaging	1
rs3829462	15	58853079	0.054	660	C	LIPC	missense	benign	0	5366	0.08626	5325	0.0724	5366	0.06526	5366	0.7117	4724	0.1186	4697	0.4133
chr15_58853091	15	58853091	0.0001633	2	G	LIPC	missense	probably damaging	1
rs3829461	15	58853109	0.05384	659	A	LIPC	coding-synon		0	5373	0.1476	5332	0.06942	5373	0.07687	5373	0.6692	4732	0.07699	4705	0.412
rs28933094	15	58855748	0.01503	184	T	LIPC	missense	probably damaging	0	5376	7.485e-09	5335	0.6382	5376	0.0001349	5376	6.743e-05	4734	0.776	4707	0.4999
chr15_58860951	15	58860951	8.17e-05	1	G	LIPC	coding-synon		0
rs6074	15	58860963	0.2428	2966	A	LIPC	coding-synon		0	5362	0.3362	5321	0.7297	5362	0.8942	5362	0.3663	4719	0.4413	4692	0.167
chr16_56764072	16	56764072	0.002872	35	G	NUP93	utr-5		0	5347	0.03256	5306	0.4826	5347	0.8585	5347	0.4516	4708	0.5694	4681	0.6275
chr16_56764076	16	56764076	0.000245	3	T	NUP93	utr-5		0
chr16_56782284	16	56782284	8.17e-05	1	A	NUP93	missense	probably damaging	1
rs1803870	16	56839439	0.1138	1393	T	NUP93	coding-synon		0	5375	0.003004	5334	0.6218	5375	0.9323	5375	0.02689	4733	0.3032	4706	0.01288
rs149086354	16	56839452	0.0001633	2	G	NUP93	missense	benign	1
chr16_56839503	16	56839503	8.17e-05	1	A	NUP93	missense	benign	1
rs140226964	16	56855472	0.00196	24	G	NUP93	missense	benign	1	5376	0.6273	5335	0.3689	5376	0.5143	5376	0.4953	4734	0.742	4707	0.6497
rs2118017	16	56855496	0.212	2589	C	NUP93	coding-synon		0	5359	0.3384	5318	0.4674	5359	0.7238	5359	0.8682	4717	0.707	4690	0.08019
rs138983409	16	56857627	8.17e-05	1	T	NUP93	coding-synon		0
chr16_56857632	16	56857632	0.0003266	4	C	NUP93	missense	benign	1
rs35563991	16	56857680	8.17e-05	1	T	NUP93	missense	benign	1
chr16_56865768	16	56865768	8.17e-05	1	T	NUP93	missense	benign	1
rs145146218	16	56865830	0.000245	3	T	NUP93	missense	probably damaging	1
chr16_56865843	16	56865843	8.17e-05	1	C	NUP93	missense	benign	1
rs142826592	16	56867257	8.17e-05	1	T	NUP93	coding-synon		0
chr16_56867269	16	56867269	0.0004083	5	A	NUP93	coding-synon		0
rs141945589	16	56868044	8.17e-05	1	T	NUP93	coding-synon		0
rs181881269	16	56871588	8.17e-05	1	A	NUP93	coding-synon		0
rs1138295	16	56873495	0.1296	1571	T	NUP93	coding-synon		0	5320	0.7266	5279	0.8255	5320	0.499	5320	0.08788	4683	0.7337	4656	0.3512
rs117653420	16	56878542	0.06051	741	G	NUP93	utr-3		0	5376	0.5166	5335	0.3437	5376	0.5204	5376	0.8397	4734	0.7828	4707	0.4256
chr16_56878594	16	56878594	8.17e-05	1	C	NUP93	utr-3		0
rs117987946	16	56899183	0.000245	3	T	SLC12A3	coding-synon		0
rs76750525	16	56899396	0.02148	263	T	SLC12A3	coding-synon		0	5374	0.4743	5333	0.6034	5374	0.3163	5374	0.2592	4732	0.4444	4705	0.4198
chr16_56902213	16	56902213	8.17e-05	1	A	SLC12A3	missense	probably damaging	1
chr16_56903675	16	56903675	8.17e-05	1	A	SLC12A3	coding-synon		0
chr16_56904057	16	56904057	0.0001633	2	T	SLC12A3	coding-synon		0
rs1529927	16	56904587	0.03336	408	C	SLC12A3	missense	benign	0	5369	0.04965	5328	0.116	5369	0.9076	5369	0.4646	4727	0.001287	4700	0.1174
chr16_56906277	16	56906277	0.0001633	2	T	SLC12A3	coding-synon		0
chr16_56906321	16	56906321	8.17e-05	1	T	SLC12A3	missense	probably damaging	1
chr16_56906328	16	56906328	0.0001633	2	A	SLC12A3	coding-synon		0
rs146834675	16	56906338	0.005879	72	A	SLC12A3	missense	benign	1	5376	0.633	5335	0.7799	5376	0.9588	5376	0.07874	4734	0.1482	4707	0.7367
rs142679083	16	56906568	0.0001633	2	T	SLC12A3	missense	possibly damaging	1
rs2229209	16	56906626	0.03279	401	T	SLC12A3	coding-synon		0	5368	0.09797	5327	0.8789	5368	0.4426	5368	0.459	4726	0.4651	4699	0.4093
rs142233440	16	56906627	8.17e-05	1	A	SLC12A3	missense	possibly damaging	1
rs117440321	16	56912069	0.0001633	2	T	SLC12A3	coding-synon		0
rs34216426	16	56913088	0.0001633	2	T	SLC12A3	coding-synon		0
rs118121751	16	56913510	0.001715	21	A	SLC12A3	coding-synon		0	5376	0.0254	5335	0.1807	5376	0.0228	5376	0.4724	4734	0.1942	4707	0.2115
rs5801	16	56913513	0.1818	2207	T	SLC12A3	coding-synon		0	5333	1.227e-05	5292	0.07161	5333	0.003787	5333	0.6529	4692	0.4403	4665	0.9036
rs148038173	16	56916404	8.17e-05	1	T	SLC12A3	missense	probably damaging	1
rs5802	16	56919235	0.1194	1456	A	SLC12A3	coding-synon		0	5353	0.0005877	5312	0.6079	5353	0.6656	5353	0.297	4712	0.1641	4685	0.8911
chr16_56920313	16	56920313	0.0001633	2	T	SLC12A3	missense	probably damaging	1
rs201519016	16	56920330	0.01399	171	T	SLC12A3	coding-synon		0	5365	0.1817	5324	0.5368	5365	0.2536	5365	0.9278	4725	0.8956	4698	0.297
chr16_56920968	16	56920968	0.0001633	2	T	SLC12A3	missense	probably damaging	1
rs36049418	16	56921840	0.009086	111	A	SLC12A3	missense	benign	1	5363	0.1789	5322	0.2634	5363	0.5921	5363	0.8591	4722	0.8717	4695	0.4068
rs150692587	16	56921848	8.17e-05	1	T	SLC12A3	coding-synon		0
chr16_56921910	16	56921910	0.000245	3	T	SLC12A3	missense	probably damaging	1
rs146845953	16	56926915	8.17e-05	1	A	SLC12A3	missense	benign	1
chr16_56926936	16	56926936	0.000245	3	G	SLC12A3	missense	benign	1
rs11643718	16	56933519	0.1245	1524	A	SLC12A3	missense	benign	0	5373	0.002033	5332	0.7567	5373	0.5952	5373	0.2673	4731	0.1227	4704	0.8195
rs12708965	16	56936319	0.03068	375	T	SLC12A3	missense	probably damaging	0	5367	0.2076	5326	0.06379	5367	0.08552	5367	0.3902	4725	0.01898	4698	0.1937
rs186979818	16	56938353	0.001307	16	A	SLC12A3	missense	benign	1	5375	0.9747	5334	0.9943	5375	0.9662	5375	0.4355	4733	0.7934	4706	0.8383
chr16_56938370	16	56938370	0.0003266	4	A	SLC12A3	missense	benign	1
rs201696394	16	56947181	0.0001633	2	C	SLC12A3	missense	probably damaging	1
rs201058248	16	56947238	8.17e-05	1	T	SLC12A3	missense	benign	1
rs2217332	16	56969148	0.1435	1756	A	HERPUD1	missense	benign	0	5374	0.008142	5333	0.3845	5374	0.2008	5374	0.4171	4733	0.08549	4706	0.28
chr16_56970692	16	56970692	0.0001633	2	T	HERPUD1	missense	possibly damaging	1
chr16_56973198	16	56973198	0.000245	3	A	HERPUD1	missense	possibly damaging	1
chr16_56973911	16	56973911	8.17e-05	1	T	HERPUD1	missense	probably damaging	1
chr16_56973912	16	56973912	8.17e-05	1	G	HERPUD1	coding-synon		0
rs147630132	16	56974077	0.01715	210	C	HERPUD1	coding-synon		0	5376	0.03946	5335	0.3246	5376	0.1598	5376	0.5925	4734	0.02474	4707	0.2248
chr16_56977783	16	56977783	0.01005	123	A	HERPUD1	utr-3		0	5373	0.1739	5332	0.03679	5373	0.1337	5373	0.7422	4732	0.04655	4705	0.6059
chr16_56995796	16	56995796	8.17e-05	1	A		?		0
rs148628525	16	56995963	8.17e-05	1	T	CETP	coding-synon		0
rs142464301	16	56996985	8.17e-05	1	T	CETP	missense	probably damaging	1
rs184615182	16	57003847	8.17e-05	1	A	CETP	missense	benign	1
rs201438792	16	57005908	8.17e-05	1	A	CETP	missense	possibly damaging	1
rs144460063	16	57007244	8.17e-05	1	T	CETP	missense	probably damaging	1
chr16_57007295	16	57007295	0.0003266	4	T	CETP	missense	probably damaging	1
rs28381707	16	57007296	8.17e-05	1	T	CETP	coding-synon		0
rs5883	16	57007353	0.0401	490	T	CETP	coding-synon		0	5363	0.00225	5322	0.8689	5363	0.485	5363	0.346	4721	0.2784	4694	0.5185
rs140547417	16	57009022	0.000245	3	A	CETP	missense	benign	1
rs144138296	16	57012164	0.0001633	2	G	CETP	coding-synon		0
rs7192120	16	57015084	0.001225	15	T	CETP	coding-synon		0	5376	0.2451	5335	0.6149	5376	0.3393	5376	0.6761	4734	0.8997	4707	0.1199
rs5880	16	57015091	0.02423	296	C	CETP	missense	probably damaging	0	5362	2.432e-07	5321	0.5044	5362	0.1208	5362	0.9152	4723	0.311	4696	0.7763
chr16_57016085	16	57016085	8.17e-05	1	T	CETP	coding-synon		0
rs5882	16	57016092	0.3872	4718	G	CETP	missense	benign	0	5351	0.0009413	5310	0.7863	5351	0.111	5351	0.3159	4710	0.2156	4683	0.8735
chr16_57017270	16	57017270	8.17e-05	1	G	CETP	missense	probably damaging	1
chr16_57017278	16	57017278	8.17e-05	1	T	CETP	coding-synon		0
rs2303790	16	57017292	0.0005716	7	G	CETP	missense	possibly damaging	1
rs1800777	16	57017319	0.01682	206	A	CETP	missense	benign	0	5376	9.463e-05	5335	0.8743	5376	0.1366	5376	0.5828	4734	0.2788	4707	0.5507
rs1801706	16	57017662	0.2135	2608	A	CETP	utr-3		0	5365	0.2403	5324	0.6115	5365	0.9943	5365	0.8645	4724	0.867	4697	0.2038
chr16_57017687	16	57017687	8.17e-05	1	A	CETP	utr-3		0
rs140440847	16	57054648	0.01086	133	T	NLRC5	coding-synon		0	5375	0.002383	5334	0.4504	5375	0.1183	5375	0.5048	4733	0.8321	4706	0.2178
chr16_57054740	16	57054740	0.0001633	2	T	NLRC5	missense	benign	1
chr16_57056169	16	57056169	0.0008983	11	T	NLRC5	coding-synon		0
rs201719627	16	57056179	8.17e-05	1	T	NLRC5	nonsense		1
chr16_57057728	16	57057728	0.0001633	2	T	NLRC5	coding-synon		0
chr16_57057739	16	57057739	0.000245	3	A	NLRC5	missense	benign	1
rs74439742	16	57059427	0.1277	1563	T	NLRC5	missense	benign	0	5371	0.3106	5330	0.8475	5371	0.7335	5371	0.6003	4729	0.8434	4702	0.678
rs150725449	16	57059464	8.17e-05	1	C	NLRC5	coding-synon		0
rs16965150	16	57059484	0.01348	165	T	NLRC5	missense	benign	0	5374	0.4033	5333	0.2522	5374	0.5879	5374	0.8085	4732	0.8416	4705	0.3043
chr16_57059543	16	57059543	8.17e-05	1	A	NLRC5	missense	benign	1
chr16_57059879	16	57059879	8.17e-05	1	A	NLRC5	missense	probably damaging	1
chr16_57060053	16	57060053	8.17e-05	1	T	NLRC5	nonsense		1
rs111881204	16	57060067	0.0008983	11	A	NLRC5	coding-synon		0
rs61738710	16	57060097	0.09493	1162	T	NLRC5	coding-synon		0	5375	0.433	5334	0.9057	5375	0.9803	5375	0.5716	4733	0.3934	4706	0.9375
rs9938543	16	57060213	0.1465	1792	T	NLRC5	missense	benign	0	5370	0.005032	5329	0.5325	5370	0.125	5370	0.6861	4729	0.8877	4702	0.9651
chr16_57060246	16	57060246	0.0001633	2	A	NLRC5	missense	possibly damaging	1
rs199870578	16	57060321	0.001633	20	T	NLRC5	missense	possibly damaging	1	5376	0.349	5335	0.6352	5376	0.5016	5376	0.8758	4734	0.5044	4707	0.5071
rs34531240	16	57060340	0.156	1905	C	NLRC5	coding-synon		0	5362	0.01475	5321	0.5903	5362	0.2461	5362	0.4714	4721	0.8777	4694	0.9392
rs28438857	16	57060353	0.1572	1923	C	NLRC5	missense	benign	0	5369	0.01197	5328	0.5932	5369	0.2401	5369	0.4731	4728	0.9289	4701	0.886
rs13339199	16	57060724	0.05919	724	A	NLRC5	coding-synon		0	5369	0.3627	5328	0.3909	5369	0.2061	5369	0.3124	4728	0.003492	4701	0.9862
chr16_57062281	16	57062281	8.17e-05	1	T	NLRC5	nonsense		1
rs142333493	16	57067541	0.0003266	4	A	NLRC5	missense	benign	1
rs3995818	16	57068106	0.002875	35	G	NLRC5	missense	benign	1	5344	0.754	5304	0.6099	5344	0.6158	5344	0.4004	4706	0.6529	4680	0.8399
rs3995817	16	57068107	0.1519	1847	T	NLRC5	coding-synon		0	5337	0.005607	5296	0.6294	5337	0.1847	5337	0.5293	4701	0.9924	4674	0.9316
chr16_57068108	16	57068108	8.17e-05	1	A	NLRC5	missense	possibly damaging	1
rs1672867	16	57071114	0.00656	80	A	NLRC5	missense	benign	1	5354	0.06985	5313	0.5914	5354	0.8125	5354	0.9752	4712	0.7939	4685	0.8891
chr16_57071127	16	57071127	0.0001633	2	T	NLRC5	missense	probably damaging	1
chr16_57074620	16	57074620	8.17e-05	1	T	NLRC5	nonsense		1
chr16_57075940	16	57075940	0.0004083	5	T	NLRC5	nonsense		1
rs201535270	16	57075961	8.17e-05	1	A	NLRC5	missense	benign	1
chr16_57077473	16	57077473	8.17e-05	1	T	NLRC5	missense	possibly damaging	1
chr16_57080495	16	57080495	8.17e-05	1	G	NLRC5	missense	benign	1
rs200883407	16	57080525	0.0001633	2	T	NLRC5	missense	probably damaging	1
rs289723	16	57080528	0.2293	2804	A	NLRC5	missense	benign	0	5366	0.7614	5325	0.9579	5366	0.4693	5366	0.2937	4726	0.06924	4699	0.4588
chr16_57080539	16	57080539	0.0001633	2	T	NLRC5	coding-synon		0
chr16_57085463	16	57085463	0.0003266	4	A	NLRC5	missense	benign	1
rs79541588	16	57085465	0.004003	49	T	NLRC5	coding-synon		0	5374	0.1477	5333	0.7862	5374	0.7983	5374	0.6411	4732	0.7585	4705	0.3651
chr16_57088995	16	57088995	8.17e-05	1	T	NLRC5	coding-synon		0
chr16_57089351	16	57089351	0.0004083	5	T	NLRC5	coding-synon		0
rs140406847	16	57089378	8.17e-05	1	T	NLRC5	coding-synon		0
rs7206703	16	57091977	0.1067	1306	C	NLRC5	coding-synon		0	5372	0.1417	5331	0.3772	5372	0.38	5372	0.494	4731	0.6418	4704	0.8735
rs117587884	16	57091999	0.03658	448	A	NLRC5	missense	probably damaging	0	5376	0.006176	5335	0.6234	5376	0.6517	5376	0.9039	4734	0.4197	4707	0.1799
rs117950337	16	57093436	0.01732	212	T	NLRC5	missense	benign	0	5375	0.2209	5334	0.8169	5375	0.37	5375	0.9383	4733	0.5478	4706	0.6432
rs140644178	16	57095409	8.17e-05	1	A	NLRC5	missense	benign	1
chr16_57095439	16	57095439	0.0001633	2	T	NLRC5	missense	probably damaging	1
rs145136372	16	57099135	8.17e-05	1	T	NLRC5	missense	benign	1
rs201210641	16	57099155	0.0007349	9	A	NLRC5	missense	benign	1
rs141673616	16	57100493	0.001143	14	A	NLRC5	missense	benign	1	5376	0.05614	5335	0.5296	5376	0.4359	5376	0.505	4734	0.9302	4707	0.06968
rs7190199	16	57101340	0.1047	1280	C	NLRC5	missense	benign	0	5366	0.9238	5325	0.5852	5366	0.4892	5366	0.6585	4725	0.2937	4698	0.5119
rs7185320	16	57101373	0.1038	1267	G	NLRC5	missense	benign	0	5357	0.8075	5316	0.4197	5357	0.386	5357	0.5379	4717	0.3217	4690	0.3356
chr16_57101711	16	57101711	0.00147	18	A	NLRC5	coding-synon		0	5376	0.3191	5335	0.117	5376	0.1597	5376	0.3438	4734	0.6757	4707	0.6481
rs79567966	16	57104519	0.01173	143	G	NLRC5	coding-synon		0	5349	0.1327	5308	0.1143	5349	0.07772	5349	0.08518	4707	0.2862	4680	0.1245
chr16_57111217	16	57111217	8.17e-05	1	G	NLRC5	missense	possibly damaging	1
rs117555414	16	57113168	0.006785	83	A	NLRC5	missense	benign	1	5370	0.3021	5329	0.0246	5370	0.02323	5370	0.8234	4729	0.2619	4702	0.02318
rs143346946	16	57113515	8.17e-05	1	A	NLRC5	coding-synon		0
rs201836836	16	57115068	0.008005	98	A	NLRC5	missense	benign	1	5374	0.6323	5333	0.3991	5374	0.3361	5374	0.2991	4732	0.04978	4705	0.3496
rs3751705	16	57116458	0.02821	345	C	NLRC5	utr-3		0	5367	0.7863	5326	0.6786	5367	0.7221	5367	0.3914	4725	0.2463	4698	0.3284
rs27194	16	57116514	0.296	3588	T	NLRC5	utr-3		0	5323	0.09452	5283	0.2885	5323	0.6285	5323	0.6434	4687	0.03364	4660	0.1967
chr16_57116722	16	57116722	0.0004083	5	A	NLRC5	utr-3		0
chr16_57116726	16	57116726	0.0001633	2	A	NLRC5	utr-3		0
rs140426243	16	57116762	0.001878	23	A	NLRC5	utr-3		0	5376	0.7974	5335	0.7854	5376	0.8721	5376	0.5418	4734	0.4984	4707	0.1258
rs43216	16	57116819	0.4376	5324	A	NLRC5	utr-3		0	5344	0.00331	5303	0.5508	5344	0.7782	5344	0.796	4706	0.005566	4679	0.01061
chr16_57117053	16	57117053	8.17e-05	1	T	NLRC5	utr-3		0
chr16_57117215	16	57117215	0.000245	3	T	NLRC5	utr-3		0
rs27193	16	57117405	0.3166	3857	C	NLRC5	utr-3		0	5348	0.09775	5307	0.2744	5348	0.5642	5348	0.8251	4709	0.08469	4682	0.1317
rs36012810	16	57117433	8.17e-05	1	T	NLRC5	utr-3		0
chr19_19256573	19	19256573	0.0009814	12	A	MEF2B	utr-3		0
rs143597015	19	19257383	0.02122	259	A	MEF2B	coding-synon		0	5360	0.9136	5319	0.7638	5360	0.7304	5360	0.9185	4720	0.701	4694	0.8222
chr19_19257618	19	19257618	0.000245	3	A	MEF2B	missense	benign	1
chr19_19257628	19	19257628	0.0001633	2	C	MEF2B	missense	probably damaging	1
rs3729770	19	19257680	0.001062	13	T	MEF2B	coding-synon		0	5376	0.05393	5335	0.4968	5376	0.3525	5376	0.3667	4734	3.96e-07	4707	0.4857
chr19_19257890	19	19257890	8.17e-05	1	A	MEF2B	missense	probably damaging	1
rs151213204	19	19257933	0.005716	70	T	MEF2B	coding-synon		0	5376	0.7577	5335	0.4567	5376	0.5262	5376	0.9224	4734	0.8541	4707	0.3047
chr19_19258639	19	19258639	8.17e-05	1	T	MEF2B	coding-synon		0
chr19_19260142	19	19260142	0.00049	6	T	MEF2B	missense	benign	1
chr19_19260223	19	19260223	0.005961	73	T	MEF2B	coding-synon		0	5376	0.1529	5335	0.991	5376	0.8855	5376	0.1949	4734	0.6778	4707	0.3735
rs116660619	19	19303147	8.17e-05	1	A	RFXANK	utr-5		0
rs62135502	19	19303185	0.1813	2208	A	RFXANK	utr-5		0	5344	0.2131	5303	0.1062	5344	0.004227	5344	0.0138	4704	0.9751	4677	0.3886
chr19_19303195	19	19303195	0.0008983	11	T	RFXANK	utr-5		0
rs73922821	19	19303273	8.17e-05	1	T	RFXANK	utr-5		0
rs79003009	19	19303284	0.03058	374	T	RFXANK	utr-5		0	5369	0.3536	5328	0.3895	5369	0.5637	5369	0.3907	4726	0.9764	4700	0.4333
rs1050483	19	19303802	0.06633	805	C	RFXANK	utr-5		0	5331	0.7075	5290	0.578	5331	0.5981	5331	0.6092	4695	0.4967	4668	0.6948
chr19_19304852	19	19304852	8.17e-05	1	T	RFXANK	missense	probably damaging	1
rs34282046	19	19304899	0.02263	277	C	RFXANK	missense	benign	0	5373	0.9581	5332	0.2272	5373	0.4135	5373	0.5795	4731	0.5208	4704	0.7505
rs72997200	19	19307797	0.05086	620	T	RFXANK	coding-synon		0	5351	0.2775	5310	0.7329	5351	0.2554	5351	0.4243	4715	0.9435	4688	0.007253
chr19_19308409	19	19308409	0.0001633	2	T	RFXANK	coding-synon		0
chr19_19308414	19	19308414	0.0003267	4	A	RFXANK	missense	probably damaging	1
chr19_19309034	19	19309034	8.17e-05	1	G	RFXANK	missense	probably damaging	1
chr19_19309992	19	19309992	8.17e-05	1	A	RFXANK	missense	possibly damaging	1
rs187406875	19	19312284	0.0003266	4	C	RFXANK	utr-3		0
rs200043123	19	19312471	8.17e-05	1	G	RFXANK	utr-3	benign	0
rs1802498	19	19312496	0.006043	74	G	RFXANK	utr-3	benign	0	5376	0.701	5335	0.1101	5376	0.0632	5376	0.8236	4734	0.08961	4707	0.1754
chr19_19312511	19	19312511	0.0001633	2	T	RFXANK	utr-3	probably damaging	0
rs73922832	19	19312537	8.17e-05	1	C	RFXANK	utr-3		0
chr19_19313886	19	19313886	8.17e-05	1	T	NR2C2AP	utr-5		0
chr19_19313927	19	19313927	8.17e-05	1	T	NR2C2AP	utr-5		0
chr19_19314010	19	19314010	8.17e-05	1	T	NR2C2AP	utr-5		0
chr19_19314108	19	19314108	0.0001633	2	A	NR2C2AP	utr-5		0
rs73922833	19	19314118	8.17e-05	1	C	NR2C2AP	utr-5		0
rs201414540	19	19329862	8.17e-05	1	A	NCAN	missense	benign	1
rs2228603	19	19329924	0.06543	801	T	NCAN	missense	probably damaging	0	5374	0.1248	5333	0.005565	5374	4.382e-05	5374	0.001916	4732	0.1173	4705	0.05334
rs138463686	19	19330002	0.0001633	2	T	NCAN	missense	benign	1
rs200363084	19	19330031	0.0001633	2	T	NCAN	coding-synon		0
chr19_19330110	19	19330110	0.0003266	4	G	NCAN	missense	probably damaging	1
chr19_19335003	19	19335003	0.0004083	5	T	NCAN	missense	probably damaging	1
rs139123492	19	19337477	0.0001633	2	C	NCAN	coding-synon		0
rs144219429	19	19337716	8.17e-05	1	A	NCAN	coding-synon		0
rs143391780	19	19337821	8.17e-05	1	T	NCAN	coding-synon		0
chr19_19338140	19	19338140	8.17e-05	1	G	NCAN	missense	benign	1
rs140117865	19	19338421	0.0003266	4	T	NCAN	coding-synon		0
rs115916487	19	19338462	8.17e-05	1	C	NCAN	missense	benign	1
rs145993816	19	19338506	0.001878	23	A	NCAN	missense	benign	1	5376	0.1603	5335	0.798	5376	0.6015	5376	0.7103	4734	0.3702	4707	0.8957
rs10426537	19	19338942	0.0005716	7	A	NCAN	missense	benign	1
chr19_19339142	19	19339142	8.17e-05	1	T	NCAN	missense	benign	1
rs10406347	19	19339285	0.001715	21	A	NCAN	coding-synon		0	5375	0.9254	5334	0.301	5375	0.1014	5375	0.09874	4733	0.5056	4706	0.6027
chr19_19339428	19	19339428	8.17e-05	1	C	NCAN	missense	benign	1
rs146011974	19	19344693	0.0001633	2	A	NCAN	missense	benign	1
rs2228600	19	19345802	0.009962	122	T	NCAN	coding-synon		0	5376	0.1398	5335	0.7368	5376	0.5766	5376	0.7635	4734	0.8795	4707	0.6858
rs142856081	19	19349167	0.003756	46	T	NCAN	missense	probably damaging	1	5376	0.4108	5335	0.889	5376	0.8659	5376	0.3915	4734	0.464	4707	0.4015
rs2229851	19	19351431	0.03486	426	A	NCAN	coding-synon		0	5366	0.8479	5325	0.5399	5366	0.915	5366	0.1517	4724	0.7641	4697	0.5376
chr19_19351466	19	19351466	0.0008166	10	C	NCAN	missense	probably damaging	1
rs185187775	19	19356173	0.02018	247	A	NCAN	missense	probably damaging	0	5374	0.7523	5333	0.1347	5374	0.1318	5374	0.779	4732	0.356	4705	0.8253
chr19_19356210	19	19356210	0.0001633	2	A	NCAN	missense	benign	1
rs147979034	19	19360624	0.0001633	2	A	NCAN	missense	possibly damaging	1
chr19_19361068	19	19361068	0.001143	14	C	NCAN	utr-3		0	5376	0.1691	5335	0.4853	5376	0.8877	5376	0.5033	4734	0.3011	4707	0.8227
rs55989964	19	19361152	0.05254	643	G	NCAN	utr-3		0	5373	0.2836	5332	0.9528	5373	0.424	5373	0.79	4731	0.6378	4704	0.1112
rs192087193	19	19361455	0.00049	6	C	NCAN	utr-3		0
rs143968159	19	19361511	0.002613	32	T	NCAN	utr-3		0	5376	0.5108	5335	0.9748	5376	0.959	5376	0.9393	4734	0.1728	4707	0.5914
chr19_19361618	19	19361618	0.0001633	2	T	NCAN	utr-3		0
chr19_19361665	19	19361665	0.00245	30	T	NCAN	utr-3		0	5376	0.4591	5335	0.08971	5376	0.1561	5376	0.506	4734	0.3153	4707	0.4934
chr19_19361734	19	19361734	8.17e-05	1	T	NCAN	utr-3		0
rs1064395	19	19361735	0.1112	1361	A	NCAN	utr-3		0	5370	0.09296	5329	0.5721	5370	0.9699	5370	0.3129	4728	0.06607	4701	0.1101
rs182846329	19	19361752	0.01707	209	G	NCAN	utr-3		0	5376	0.06586	5335	0.9477	5376	0.4092	5376	0.4337	4734	0.9164	4707	0.7934
rs116933433	19	19361976	0.00049	6	A	NCAN	utr-3		0
chr19_19362342	19	19362342	0.000245	3	G	NCAN	utr-3		0
chr19_19362364	19	19362364	0.002368	29	T	NCAN	utr-3		0	5376	0.6252	5335	0.3968	5376	0.8211	5376	0.6895	4734	0.8218	4707	0.16
rs72999033	19	19366632	0.059	721	T	HAPLN4	utr-3		0	5365	0.7208	5324	0.001823	5365	0.0001598	5365	0.002419	4723	0.1439	4696	0.05805
rs17216041	19	19366643	0.09006	1102	A	HAPLN4	utr-3		0	5371	0.05727	5330	0.9818	5371	0.5144	5371	0.359	4729	0.196	4702	0.06545
chr19_19366659	19	19366659	0.0003266	4	A	HAPLN4	utr-3		0
chr19_19366798	19	19366798	0.0003266	4	C	HAPLN4	utr-3		0
rs56044734	19	19366927	0.0902	1104	A	HAPLN4	utr-3		0	5375	0.06061	5334	0.8797	5375	0.4281	5375	0.3433	4733	0.1469	4706	0.07702
chr19_19367067	19	19367067	8.17e-05	1	T	HAPLN4	utr-3		0
chr19_19367137	19	19367137	0.001715	21	A	HAPLN4	utr-3		0	5376	0.6997	5335	0.7289	5376	0.7221	5376	0.2784	4734	0.2436	4707	0.1455
chr19_19367167	19	19367167	0.001633	20	A	HAPLN4	utr-3		0	5376	0.7035	5335	0.9162	5376	0.6221	5376	0.6858	4734	0.8267	4707	0.448
rs3752170	19	19367178	0.02084	255	A	HAPLN4	utr-3		0	5370	0.7402	5329	0.07097	5370	0.08957	5370	0.9763	4728	0.2943	4701	0.667
rs56278919	19	19367190	0.08974	1097	G	HAPLN4	utr-3		0	5366	0.06399	5325	0.9862	5366	0.5178	5366	0.3628	4725	0.1918	4699	0.07522
rs55796368	19	19367313	0.0294	360	T	HAPLN4	utr-3		0	5375	0.3137	5334	0.7166	5375	0.7875	5375	0.2573	4733	0.2468	4706	0.6694
rs55762233	19	19367319	0.09077	1111	G	HAPLN4	utr-3		0	5373	0.05468	5332	0.8516	5373	0.4101	5373	0.3125	4731	0.1498	4704	0.07508
chr19_19367809	19	19367809	0.006206	76	A	HAPLN4	utr-3		0	5376	0.1865	5335	0.0154	5376	0.0358	5376	0.09988	4734	0.4642	4707	0.2263
rs140498173	19	19367952	8.17e-05	1	A	HAPLN4	utr-3		0
chr19_19368099	19	19368099	8.17e-05	1	A	HAPLN4	utr-3		0
chr19_19368126	19	19368126	8.17e-05	1	T	HAPLN4	utr-3		0
chr19_19368252	19	19368252	0.001143	14	G	HAPLN4	utr-3		0	5376	0.9607	5335	0.5997	5376	0.3485	5376	0.4617	4734	0.1051	4707	0.867
rs55765017	19	19368264	0.09074	1111	A	HAPLN4	utr-3		0	5375	0.03909	5334	0.9283	5375	0.4203	5375	0.3556	4733	0.1678	4706	0.06383
rs56144632	19	19368310	0.09044	1107	A	HAPLN4	utr-3		0	5374	0.05955	5333	0.9101	5374	0.4326	5374	0.4351	4732	0.153	4705	0.07417
chr19_19368438	19	19368438	8.17e-05	1	T	HAPLN4	utr-3		0
rs75590738	19	19368482	0.008743	107	A	HAPLN4	utr-3		0	5372	0.8	5331	0.6253	5372	0.5647	5372	0.03227	4730	0.5386	4703	0.8359
chr19_19368589	19	19368589	8.17e-05	1	G	HAPLN4	utr-3		0
chr19_19371623	19	19371623	8.17e-05	1	G	HAPLN4	missense	probably damaging	1
chr19_19371784	19	19371784	0.000245	3	A	HAPLN4	missense	benign	1
chr19_19371969	19	19371969	0.0004083	5	A	HAPLN4	missense	possibly damaging	1
chr19_19373627	19	19373627	0.0009053	11	A	HAPLN4	utr-5		0
rs72999053	19	19375372	0.09054	1108	A	TM6SF2	utr-3		0	5372	0.06441	5331	0.9453	5372	0.5224	5372	0.3863	4730	0.1351	4703	0.08095
chr19_19375464	19	19375464	0.000245	3	C	TM6SF2	utr-3		0
chr19_19375476	19	19375476	0.0001633	2	G	TM6SF2	coding-synon		0
chr19_19375532	19	19375532	8.17e-05	1	A	TM6SF2	missense	benign	1
rs201639037	19	19377344	0.01054	129	A	TM6SF2	coding-synon		0	5375	0.5272	5334	0.6313	5375	0.9704	5375	0.7658	4733	0.4194	4706	0.0299
chr19_19379476	19	19379476	8.17e-05	1	T	TM6SF2	missense	benign	1
rs200148631	19	19379518	8.17e-05	1	T	TM6SF2	missense	probably damaging	1
rs58542926	19	19379549	0.06077	744	T	TM6SF2	missense	probably damaging	0	5374	0.496	5333	0.001193	5374	4.61e-05	5374	0.0006407	4732	0.107	4705	0.03871
rs201189528	19	19380563	0.00572	70	C	TM6SF2	missense	benign	1	5372	0.1615	5331	0.01045	5372	0.02237	5372	0.08715	4730	0.3017	4703	0.1501
rs117957107	19	19381062	8.17e-05	1	T	TM6SF2	coding-synon		0
rs184254301	19	19381881	0.0005716	7	A	TM6SF2	missense	possibly damaging	1
rs200492531	19	19381885	0.001225	15	A	TM6SF2	missense	benign	1	5376	0.5485	5335	0.434	5376	0.7104	5376	0.5068	4734	0.5573	4707	0.5562
chr19_19381922	19	19381922	0.000245	3	T	TM6SF2	coding-synon		0
chr19_19387342	19	19387342	0.000491	6	G	SF4	utr-3		0
chr19_19387390	19	19387390	8.17e-05	1	C	SF4	utr-3		0
rs11555053	19	19390185	0.08989	1094	A	SF4	coding-synon		0	5341	0.04888	5301	0.8291	5341	0.3829	5341	0.3983	4702	0.1236	4676	0.08418
rs201991625	19	19391044	8.17e-05	1	T	SF4	missense	probably damaging	1
rs111849423	19	19407826	8.17e-05	1	A	SF4	coding-synon		0
rs17751061	19	19413092	0.09032	1101	T	SF4	missense	probably damaging	0	5349	0.08598	5308	0.9487	5349	0.5509	5349	0.4116	4711	0.1657	4685	0.08199
rs146659898	19	19414176	0.007432	91	A	SF4	coding-synon		0	5375	0.09471	5334	0.203	5375	0.4738	5375	0.3874	4733	0.8399	4706	0.6606
chr19_19414624	19	19414624	0.0003266	4	A	SF4	missense	possibly damaging	1
rs149607008	19	19427323	0.00049	6	A	SF4	coding-synon		0
chr19_19431804	19	19431804	0.001062	13	T	KIAA0892	coding-synon		0	5374	0.7632	5333	0.2203	5374	0.1828	5374	0.929	4732	0.445	4705	0.7175
rs200147278	19	19447991	8.17e-05	1	T	KIAA0892	missense	benign	1
rs117955413	19	19449719	0.0004901	6	T	KIAA0892	coding-synon		0
chr19_19453409	19	19453409	0.00049	6	T	KIAA0892	coding-synon		0
rs150150358	19	19459727	0.0002451	3	A	KIAA0892	coding-synon		0
rs117386879	19	19466601	0.00049	6	A	KIAA0892	utr-3		0
chr19_19466772	19	19466772	8.17e-05	1	A	KIAA0892	utr-3		0
rs150977551	19	19466788	0.0001633	2	G	KIAA0892	utr-3		0
chr19_19466961	19	19466961	8.17e-05	1	T	KIAA0892	utr-3		0
chr19_19466963	19	19466963	8.17e-05	1	T	KIAA0892	utr-3		0
rs756997	19	19467085	0.105	1275	G	KIAA0892	utr-3		0	5327	0.1673	5286	0.6842	5327	0.4132	5327	0.616	4688	0.1325	4661	0.1109
rs2285626	19	19467545	0.09194	1114	T	KIAA0892	utr-3		0	5318	0.2037	5279	0.002558	5318	0.0002281	5318	0.01094	4683	0.0853	4656	0.7817
rs141073957	19	19467621	8.17e-05	1	T	KIAA0892	utr-3		0
chr19_19467639	19	19467639	0.01503	184	A	KIAA0892	utr-3		0	5374	0.8991	5333	0.8481	5374	0.784	5374	0.2157	4732	0.9635	4705	0.8863
rs150296001	19	19467667	0.00049	6	C	KIAA0892	utr-3		0
chr19_19467899	19	19467899	8.17e-05	1	T	KIAA0892	utr-3		0
rs2285627	19	19467937	0.2429	2942	T	KIAA0892	utr-3		0	5314	0.4927	5273	0.6966	5314	0.5992	5314	0.08589	4679	0.832	4652	0.4632
chr19_19467944	19	19467944	0.0007349	9	T	KIAA0892	utr-3		0
rs2285628	19	19467996	0.1378	1671	A	KIAA0892	utr-3		0	5325	0.4087	5285	0.1964	5325	0.03696	5325	0.02094	4688	0.1334	4662	0.9235
rs118029212	19	19468260	0.007024	86	T	KIAA0892	utr-3		0	5375	0.1776	5334	0.9038	5375	0.982	5375	0.3155	4733	0.3614	4706	0.4723
chr19_19468509	19	19468509	0.0001633	2	A	KIAA0892	utr-3		0
rs2965196	19	19468525	0.05059	618	A	KIAA0892	utr-3		0	5363	0.1856	5322	0.3332	5363	0.9622	5363	0.8699	4721	0.503	4694	0.7245
rs117970794	19	19468655	0.0006533	8	T	KIAA0892	utr-3		0
rs13964	19	19468710	0.2479	3011	C	KIAA0892	utr-3		0	5328	0.5115	5287	0.4889	5328	0.2578	5328	0.006902	4692	0.8733	4665	0.2765
rs15622	19	19468734	0.2452	2973	G	KIAA0892	utr-3		0	5318	0.5573	5277	0.6452	5318	0.3956	5318	0.01921	4684	0.7726	4658	0.4974
chr19_19468916	19	19468916	8.17e-05	1	T	KIAA0892	utr-3		0
chr19_19468939	19	19468939	0.0006533	8	T	KIAA0892	utr-3		0
rs138317223	19	19469024	0.0003266	4	A	KIAA0892	utr-3		0
rs190769385	19	19469048	0.003185	39	T	KIAA0892	utr-3		0	5376	0.7865	5335	0.7016	5376	0.8483	5376	0.6677	4734	0.08296	4707	0.8724
rs141914615	19	19469200	0.001143	14	T	KIAA0892	utr-3		0	5376	0.07611	5335	0.3574	5376	0.226	5376	0.6248	4734	9.197e-07	4707	0.6296
chr19_19469280	19	19469280	0.0001633	2	G	KIAA0892	utr-3		0
chr19_19469392	19	19469392	0.0003266	4	C	KIAA0892	utr-3		0
chr19_19576220	19	19576220	0.00049	6	T	GATAD2A	coding-synon		0
rs45580736	19	19606965	0.002123	26	T	GATAD2A	coding-synon		0	5375	0.6403	5334	0.2693	5375	0.5995	5375	0.9737	4733	0.8262	4707	0.9529
chr19_19606983	19	19606983	8.17e-05	1	T	GATAD2A	coding-synon		0
rs2288851	19	19606991	8.17e-05	1	G	GATAD2A	missense	possibly damaging	1
rs199661656	19	19609291	0.0002451	3	A	GATAD2A	missense	benign	1
rs116676388	19	19613284	0.005642	69	A	GATAD2A	missense	benign	1	5368	0.959	5327	0.1542	5368	0.1128	5368	0.8149	4726	0.088	4699	0.09102
rs200840328	19	19613287	0.00049	6	A	GATAD2A	missense	benign	1
chr19_19616186	19	19616186	0.0001633	2	T	GATAD2A	missense	possibly damaging	1
rs141678692	19	19616187	8.17e-05	1	A	GATAD2A	coding-synon		0
chr19_19616700	19	19616700	0.0003266	4	C	GATAD2A	utr-3		0
rs1063966	19	19616742	0.2519	3077	A	GATAD2A	utr-3		0	5361	0.537	5320	0.7872	5361	0.5376	5361	0.03142	4719	0.7207	4692	0.3807
rs1054284	19	19616953	0.2492	3015	G	GATAD2A	utr-3		0	5319	0.8404	5279	0.8314	5319	0.4649	5319	0.03041	4682	0.7173	4656	0.4345
rs183011067	19	19616962	0.0005716	7	G	GATAD2A	utr-3		0
rs34667451	19	19617017	0.09952	1213	T	GATAD2A	utr-3		0	5349	0.0624	5309	0.9657	5349	0.5186	5349	0.3483	4711	0.3871	4685	0.04055
rs2033481	19	19617134	0.05549	679	A	GATAD2A	utr-3		0	5373	0.7738	5332	0.02766	5373	0.05086	5373	0.7811	4731	0.954	4704	0.5198
chr19_19617170	19	19617170	0.001062	13	A	GATAD2A	utr-3		0	5372	0.7107	5331	0.4853	5372	0.3786	5372	0.3139	4730	0.2722	4703	0.9155
chr19_19617182	19	19617182	0.001225	15	A	GATAD2A	utr-3		0	5376	0.5419	5335	0.9541	5376	0.2864	5376	0.5735	4734	0.4613	4707	0.8978
chr19_19617236	19	19617236	0.0008166	10	A	GATAD2A	utr-3		0
rs146312755	19	19617539	0.0001633	2	A	GATAD2A	utr-3		0
rs41313155	19	19617655	0.2507	3060	C	GATAD2A	utr-3		0	5359	0.7856	5318	0.8467	5359	0.5804	5359	0.04797	4719	0.8735	4693	0.3995
rs1054308	19	19617656	0.05379	656	A	GATAD2A	utr-3		0	5354	0.9806	5313	0.02405	5354	0.0641	5354	0.8366	4715	0.9543	4688	0.3998
rs184374956	19	19617784	0.000245	3	A	GATAD2A	utr-3		0
rs192487126	19	19618107	0.002858	35	A	GATAD2A	utr-3		0	5376	0.6449	5335	0.9189	5376	0.665	5376	0.2159	4734	0.6326	4707	0.4138
chr19_19618148	19	19618148	8.17e-05	1	T	GATAD2A	utr-3		0
chr19_19618199	19	19618199	8.17e-05	1	C	GATAD2A	utr-3		0
chr19_19618256	19	19618256	8.17e-05	1	T	GATAD2A	utr-3		0
rs144529902	19	19618277	0.005063	62	T	GATAD2A	utr-3		0	5376	0.03281	5335	0.1763	5376	0.3355	5376	0.007024	4734	0.179	4707	0.5635
rs184716902	19	19618432	0.00049	6	T	GATAD2A	utr-3		0
rs147166404	19	19618645	0.0004083	5	G	GATAD2A	utr-3		0
rs112624389	19	19618675	8.17e-05	1	G	GATAD2A	utr-3		0
rs144176312	19	19618713	0.0004083	5	T	GATAD2A	utr-3		0
chr19_19618803	19	19618803	0.0001633	2	A	GATAD2A	utr-3		0
rs186407036	19	19618896	0.0007349	9	T	GATAD2A	utr-3		0
rs150063568	19	19618999	0.01846	226	T	GATAD2A	utr-3		0	5376	0.5881	5335	0.1069	5376	0.07444	5376	0.0671	4734	0.9102	4707	0.09041
chr19_19619039	19	19619039	0.0001633	2	T	GATAD2A	utr-3		0
chr19_19619163	19	19619163	0.007268	89	G	GATAD2A	utr-3		0	5376	0.305	5335	0.9461	5376	0.6449	5376	0.9097	4734	0.4697	4707	0.4687
chr19_19619164	19	19619164	8.17e-05	1	T	GATAD2A	utr-3		0
chr19_19619298	19	19619298	0.0001633	2	T	GATAD2A	utr-3		0
rs10282	19	19619317	0.2498	3047	C	GATAD2A	utr-3		0	5360	0.5837	5319	0.8359	5360	0.6107	5360	0.03043	4718	0.8134	4691	0.337
rs141347590	19	19619404	0.002776	34	A	GATAD2A	utr-3		0	5376	0.0705	5335	0.333	5376	0.7806	5376	0.1367	4734	0.6866	4707	0.8837
chr19_19619457	19	19619457	8.17e-05	1	A	GATAD2A	utr-3		0
rs6909	19	19619542	0.2361	2793	G	GATAD2A	utr-3		0	5191	0.6307	5151	0.8389	5191	0.5643	5191	0.02107	4569	0.3122	4544	0.1885
chr19_19619715	19	19619715	0.0001633	2	C	GATAD2A	utr-3		0
chr19_19625077	19	19625077	0.0001633	2	T	TSSK6	utr-3		0
chr19_19625100	19	19625100	0.002858	35	T	TSSK6	utr-3		0	5376	0.8403	5335	0.7834	5376	0.8635	5376	0.8858	4734	0.4206	4707	0.6492
chr19_19625200	19	19625200	8.17e-05	1	A	TSSK6	utr-3		0
rs143777971	19	19625333	0.0001633	2	G	TSSK6	utr-3		0
chr19_19625366	19	19625366	8.17e-05	1	T	TSSK6	utr-3		0
chr19_19625381	19	19625381	8.17e-05	1	G	TSSK6	utr-3		0
chr19_19625431	19	19625431	0.0001635	2	T	TSSK6	missense	benign	1
rs61743681	19	19625631	0.00245	30	A	TSSK6	coding-synon		0	5376	0.4772	5335	0.0517	5376	0.1373	5376	0.6912	4734	0.3095	4707	0.8113
chr19_19625658	19	19625658	8.17e-05	1	A	TSSK6	coding-synon		0
chr19_19625894	19	19625894	8.17e-05	1	C	TSSK6	missense	benign	1
rs61740978	19	19625946	8.17e-05	1	G	TSSK6	coding-synon		0
rs140913128	19	19625992	0.000245	3	A	TSSK6	missense	possibly damaging	1
chr19_19626270	19	19626270	8.17e-05	1	A	TSSK6	utr-5		0
chr19_19626316	19	19626316	0.000245	3	C	TSSK6	utr-5		0
chr19_19626317	19	19626317	0.0006533	8	A	TSSK6	utr-5		0
chr19_19626344	19	19626344	0.0001633	2	T	TSSK6	utr-5		0
chr19_19626424	19	19626424	0.0001633	2	T	TSSK6	utr-5		0
chr19_19627029	19	19627029	0.000245	3	G		?		0
chr19_19638564	19	19638564	8.17e-05	1	T		?		0
chr19_19639791	19	19639791	8.17e-05	1	T	YJEFN3	missense	benign	1
rs146941485	19	19650552	0.002616	32	T	CILP2	coding-synon		0	5370	0.4341	5329	0.7051	5370	0.6792	5370	0.2497	4729	0.7013	4702	0.8203
rs141241974	19	19653211	8.17e-05	1	T	CILP2	missense	possibly damaging	1
chr19_19653262	19	19653262	0.0001633	2	C	CILP2	missense	benign	1
rs150065892	19	19654088	0.004332	53	C	CILP2	missense	possibly damaging	1	5370	0.08849	5329	0.05796	5370	0.2872	5370	0.1823	4728	0.7445	4701	0.494
rs143359521	19	19654119	8.17e-05	1	A	CILP2	missense	benign	1
chr19_19654122	19	19654122	0.0001633	2	T	CILP2	missense	benign	1
rs146711114	19	19654517	0.002205	27	A	CILP2	missense	benign	1	5375	0.5976	5334	0.2067	5375	0.2241	5375	0.2794	4733	0.4018	4706	0.3971
chr19_19654607	19	19654607	0.0006534	8	G	CILP2	missense	benign	1
rs142531710	19	19655969	8.18e-05	1	T	CILP2	missense	benign	1
rs138356076	19	19656097	8.17e-05	1	A	CILP2	coding-synon		0
chr19_19656475	19	19656475	0.0004908	6	A	CILP2	missense	benign	1
chr19_19657015	19	19657015	0.0003266	4	T	CILP2	utr-3		0
rs79765293	19	19657041	0.03047	372	A	CILP2	utr-3		0	5359	0.7248	5318	0.6562	5359	0.3723	5359	0.2768	4716	0.7653	4690	0.6219
chr19_19657092	19	19657092	8.17e-05	1	A	CILP2	utr-3		0
rs2304097	19	19657143	0.005799	71	T	CILP2	utr-3		0	5376	0.7498	5335	0.5453	5376	0.3899	5376	0.2851	4734	0.6375	4707	0.6691
rs1036215	19	19657198	0.09616	1167	T	CILP2	utr-3		0	5326	0.02388	5285	0.8879	5326	0.3695	5326	0.4615	4685	0.2846	4658	0.04253
chr19_19657315	19	19657315	8.17e-05	1	T	CILP2	utr-3		0
rs144960029	19	19672596	0.009392	115	T	PBX4	utr-3		0	5375	0.6549	5334	0.1615	5375	0.1028	5375	0.02097	4733	0.5956	4706	0.003741
chr19_19672682	19	19672682	8.17e-05	1	T	PBX4	utr-3		0
chr19_19672700	19	19672700	8.17e-05	1	C	PBX4	utr-3		0
chr19_19672717	19	19672717	0.0008166	10	C	PBX4	utr-3		0
rs141765874	19	19674370	0.0001633	2	T	PBX4	missense	benign	1
rs200643734	19	19675809	0.0007349	9	T	PBX4	coding-synon		0
chr19_19680936	19	19680936	0.0001633	2	A	PBX4	missense	benign	1
rs201625234	19	19681084	0.0005716	7	T	PBX4	missense	probably damaging	1
rs113788698	19	19681089	0.006124	75	A	PBX4	missense	benign	1	5376	0.8938	5335	0.8723	5376	0.6543	5376	0.5894	4734	0.005223	4707	0.2662
chr19_19681559	19	19681559	8.17e-05	1	T	PBX4	missense	benign	1
rs76080803	19	19729684	8.17e-05	1	A		?		0
rs146005921	19	19734519	0.005063	62	A	LPAR2	utr-3		0	5376	0.4532	5335	0.7669	5376	0.4441	5376	0.2427	4734	0.7638	4707	0.3743
rs1054685	19	19734539	0.4924	6002	C	LPAR2	utr-3		0	5353	0.447	5312	0.168	5353	0.2019	5353	0.9903	4715	0.9343	4688	0.4726
chr19_19734923	19	19734923	0.0001633	2	A	LPAR2	utr-3		0
chr19_19735132	19	19735132	0.0001633	2	C	LPAR2	missense	benign	1
chr19_19735134	19	19735134	8.17e-05	1	A	LPAR2	coding-synon		0
rs113352973	19	19735248	0.02246	275	G	LPAR2	coding-synon		0	5376	0.6839	5335	0.5219	5376	0.4791	5376	0.397	4734	0.3148	4707	0.1077
rs145986311	19	19737387	0.01839	225	A	LPAR2	missense	possibly damaging	0	5371	0.5267	5330	0.1372	5371	0.09369	5371	0.04989	4729	0.7105	4702	0.06132
rs150741448	19	19737992	0.0005716	7	A	LPAR2	coding-synon		0
rs139102507	19	19738097	0.00539	66	A	LPAR2	intron		0	5376	0.8262	5335	0.2311	5376	0.23	5376	0.6459	4734	0.6513	4707	0.863
chr19_19740704	19	19740704	0.0001633	2	C	GMIP	utr-3		0
chr19_19740710	19	19740710	0.0001633	2	C	GMIP	utr-3		0
chr19_19740722	19	19740722	0.000245	3	A	GMIP	utr-3		0
rs880090	19	19740729	0.1676	2049	C	GMIP	utr-3		0	5367	0.3431	5327	0.09679	5367	0.07647	5367	0.7329	4728	0.7328	4702	0.473
chr19_19740837	19	19740837	8.17e-05	1	T	GMIP	missense	benign	1
rs201307068	19	19740959	0.00049	6	T	GMIP	missense	benign	1
rs112932461	19	19740976	0.0008166	10	A	GMIP	coding-synon		0
rs138816376	19	19741292	0.003266	40	G	GMIP	missense	benign	1	5376	0.5871	5335	0.7402	5376	0.9747	5376	0.8626	4734	0.08353	4707	0.5139
rs73004988	19	19744614	0.00286	35	T	GMIP	missense	benign	1	5373	0.1509	5332	0.1911	5373	0.5813	5373	0.9133	4732	0.84	4706	0.2727
rs200773678	19	19744654	8.17e-05	1	C	GMIP	missense	benign	1
rs117038725	19	19744692	0.004985	61	A	GMIP	missense	benign	1	5371	0.8999	5330	0.1716	5371	0.1988	5371	0.6923	4730	0.3895	4703	0.7181
rs141571813	19	19744762	0.0003266	4	A	GMIP	coding-synon		0
rs141276910	19	19744763	0.0003266	4	A	GMIP	missense	possibly damaging	1
rs45521232	19	19744909	0.006697	82	A	GMIP	coding-synon		0	5375	0.31	5334	0.2683	5375	0.6556	5375	0.08013	4733	0.1402	4706	0.3485
chr19_19744925	19	19744925	8.17e-05	1	T	GMIP	missense	probably damaging	1
rs140486275	19	19744988	0.01152	141	T	GMIP	missense	benign	0	5375	0.8205	5334	0.5409	5375	0.3806	5375	0.8527	4733	0.2742	4706	0.1496
rs150986647	19	19745476	0.004328	53	A	GMIP	missense	benign	1	5376	0.1139	5335	0.5996	5376	0.4267	5376	0.5995	4734	0.8035	4707	0.05031
rs12003	19	19745479	0.05782	708	T	GMIP	missense	benign	0	5375	0.9815	5334	0.255	5375	0.09186	5375	0.4677	4733	0.4225	4706	0.4466
chr19_19745949	19	19745949	8.17e-05	1	T	GMIP	missense	probably damaging	1
rs146115077	19	19746265	0.0001633	2	T	GMIP	missense	probably damaging	1
chr19_19746315	19	19746315	8.17e-05	1	A	GMIP	missense	probably damaging	1
rs141198269	19	19746457	0.0009799	12	T	GMIP	missense	probably damaging	1
rs35075083	19	19747520	0.00629	77	A	GMIP	coding-synon		0	5375	0.922	5334	0.4825	5375	0.3819	5375	0.6912	4733	0.1738	4706	0.5299
chr19_19747580	19	19747580	0.0001633	2	A	GMIP	coding-synon		0
rs140127889	19	19747587	0.005879	72	A	GMIP	missense	benign	1	5376	0.8017	5335	0.1104	5376	0.06794	5376	0.8449	4734	0.09878	4707	0.1618
rs140427399	19	19747748	0.001143	14	T	GMIP	coding-synon		0	5376	0.826	5335	0.02029	5376	0.0951	5376	0.3737	4734	0.8443	4707	0.5538
chr19_19747769	19	19747769	0.0001633	2	T	GMIP	coding-synon		0
rs117798850	19	19749013	0.004671	57	T	GMIP	coding-synon		0	5357	0.9417	5316	0.6369	5357	0.4469	5357	0.5739	4715	0.1929	4688	0.196
rs138961453	19	19749111	0.003103	38	T	GMIP	missense	probably damaging	1	5376	0.1685	5335	0.4096	5376	0.0946	5376	0.6205	4734	0.9365	4707	0.9813
chr19_19751357	19	19751357	8.17e-05	1	A	GMIP	missense	probably damaging	1
rs147136843	19	19752652	8.17e-05	1	T	GMIP	missense	benign	1
rs149802001	19	19753346	8.17e-05	1	A	GMIP	coding-synon		0
rs148527613	19	19753400	0.001307	16	A	GMIP	missense	benign	1	5373	0.9071	5332	0.9686	5373	0.7543	5373	0.4285	4731	0.05097	4704	0.3484
rs184367152	19	19756040	8.17e-05	1	C	ATP13A1	utr-3		0
chr19_19756151	19	19756151	0.008012	98	A	ATP13A1	utr-3		0	5370	0.3589	5329	0.3896	5370	0.3358	5370	0.5356	4728	0.5609	4701	0.9557
chr19_19756178	19	19756178	0.002124	26	A	ATP13A1	utr-3		0	5374	0.02521	5333	0.3454	5374	0.8818	5374	0.3894	4733	0.9053	4706	0.02917
rs61739682	19	19756268	0.0001633	2	T	ATP13A1	missense	benign	1
rs141473818	19	19756270	0.0001633	2	T	ATP13A1	coding-synon		0
chr19_19756280	19	19756280	0.001062	13	T	ATP13A1	missense	probably damaging	1	5376	0.4148	5335	0.3438	5376	0.2717	5376	0.6546	4734	0.8865	4707	0.1002
chr19_19756311	19	19756311	0.0001633	2	C	ATP13A1	missense	benign	1
rs144612212	19	19756787	0.0003266	4	C	ATP13A1	missense	benign	1
rs74497425	19	19757073	0.00147	18	C	ATP13A1	missense	benign	1	5376	0.07192	5335	0.3536	5376	0.2159	5376	0.4049	4734	0.0002273	4707	0.5756
rs139865188	19	19760407	0.02867	351	A	ATP13A1	coding-synon		0	5375	0.5443	5334	0.6673	5375	0.7603	5375	0.704	4733	0.869	4706	0.3062
rs144087268	19	19760664	0.000245	3	A	ATP13A1	coding-synon		0
rs200083832	19	19763482	0.0001633	2	A	ATP13A1	coding-synon		0
rs2288866	19	19765437	8.17e-05	1	T	ATP13A1	coding-synon		0
rs45522544	19	19765499	0.0008983	11	T	ATP13A1	missense	benign	1
chr19_19765947	19	19765947	8.17e-05	1	A	ATP13A1	missense	benign	1
chr19_19765979	19	19765979	0.0001633	2	A	ATP13A1	missense	probably damaging	1
rs145435578	19	19765990	0.000245	3	A	ATP13A1	coding-synon		0
rs143798246	19	19766425	0.000245	3	T	ATP13A1	coding-synon		0
rs61752462	19	19766726	0.01922	235	A	ATP13A1	coding-synon		0	5366	0.1668	5325	0.7762	5366	0.7529	5366	0.8542	4724	0.1665	4697	0.09583
rs76617815	19	19767657	8.17e-05	1	A	ATP13A1	coding-synon		0
rs144224381	19	19770591	0.000245	3	T	ATP13A1	missense	possibly damaging	1
rs143310747	19	19770777	8.17e-05	1	C	ATP13A1	missense	benign	1
rs200481862	19	19770790	0.0005716	7	T	ATP13A1	missense	benign	1
rs111834843	19	19770791	8.17e-05	1	A	ATP13A1	coding-synon		0
rs187233142	19	19779656	0.0248	303	T		?		0	5366	0.09511	5325	0.3412	5366	0.6897	5366	0.3677	4726	0.2838	4699	0.002744
rs79418749	19	19779689	0.02689	328	T	ZNF101	utr-5		0	5351	0.4113	5310	0.3014	5351	0.4845	5351	0.1245	4713	0.6695	4686	0.1758
rs139507931	19	19788795	0.000245	3	A	ZNF101	coding-synon		0
chr19_19790015	19	19790015	8.17e-05	1	T	ZNF101	missense	benign	1
rs4808209	19	19790159	0.05668	694	C	ZNF101	missense	benign	0	5375	0.8706	5334	0.001172	5375	0.004001	5375	0.2926	4733	0.9482	4706	0.3086
rs59327775	19	19790178	0.01993	244	G	ZNF101	missense	benign	0	5375	0.3022	5334	0.8926	5375	0.9451	5375	0.6517	4733	0.3386	4706	0.4299
rs33967144	19	19790255	0.002205	27	T	ZNF101	missense	benign	1	5376	0.4986	5335	0.252	5376	0.1768	5376	0.7231	4734	0.06313	4707	0.02849
rs144333705	19	19790421	0.003839	47	C	ZNF101	missense	benign	1	5375	0.5486	5334	0.4408	5375	0.5063	5375	0.557	4733	0.003564	4706	0.5953
rs148650417	19	19790469	8.17e-05	1	A	ZNF101	missense	possibly damaging	1
rs35358946	19	19790690	0.001307	16	T	ZNF101	missense	possibly damaging	1	5376	0.2043	5335	0.07734	5376	0.0325	5376	0.4213	4734	0.994	4707	0.8648
chr19_19821454	19	19821454	8.17e-05	1	T	ZNF14	utr-3		0
chr19_19821461	19	19821461	0.000245	3	C	ZNF14	utr-3		0
rs77634605	19	19821638	0.0001633	2	A	ZNF14	utr-3		0
rs3207975	19	19821825	0.4062	4956	T	ZNF14	utr-3		0	5355	0.1622	5314	0.5297	5355	0.8646	5355	0.7578	4714	0.3709	4687	0.3357
chr19_19821944	19	19821944	8.17e-05	1	C	ZNF14	utr-3		0
rs7246866	19	19822049	0.4065	4962	T	ZNF14	utr-3		0	5357	0.194	5316	0.4933	5357	0.8073	5357	0.7446	4714	0.4974	4687	0.4138
rs73006749	19	19822126	0.009554	117	C	ZNF14	utr-3		0	5376	0.9282	5335	0.7888	5376	0.7933	5376	0.1332	4734	0.7432	4707	0.472
rs202001283	19	19822345	0.0001633	2	A	ZNF14	missense	probably damaging	1
rs74349485	19	19822443	8.17e-05	1	G	ZNF14	coding-synon		0
rs145936162	19	19822670	0.001553	19	T	ZNF14	missense	probably damaging	1	5369	0.2936	5328	0.07326	5369	0.2041	5369	0.4681	4728	0.7607	4701	0.4161
rs202067924	19	19823067	0.0005716	7	A	ZNF14	coding-synon		0
chr19_19823134	19	19823134	8.17e-05	1	A	ZNF14	missense	benign	1
rs12973901	19	19823270	0.3393	4154	A	ZNF14	missense	benign	0	5375	0.0235	5335	0.9042	5375	0.1694	5375	0.4977	4734	0.6601	4707	0.1632
chr19_19823394	19	19823394	0.0001633	2	G	ZNF14	coding-synon		0
rs201581202	19	19823482	0.001797	22	G	ZNF14	missense	possibly damaging	1	5376	0.9529	5335	0.8212	5376	0.6352	5376	0.2241	4734	0.4054	4707	0.5779
rs61731046	19	19825258	0.01102	135	A	ZNF14	coding-synon		0	5376	0.9804	5335	0.9688	5376	0.6077	5376	0.1966	4734	0.7947	4707	0.556
chr19_19843785	19	19843785	8.17e-05	1	C	ZNF14	utr-5		0
chr19_19843835	19	19843835	0.0001633	2	G	ZNF14	utr-5		0
chr19_19843861	19	19843861	0.001715	21	A	ZNF14	utr-5		0	5376	0.8806	5335	0.3257	5376	0.2558	5376	0.5205	4734	0.3954	4707	0.8963
1BP are basepair locations from Build 37 hg19
2Minor allele frequency (MAF) and minor allele count (MAC) are estimates from the entire sequenced sample
3Identify of the minor allele
4Prediction is taken from PolyPhen2
5Gene-based is 1 when the variant was used in a gene-based test for rare variants
6Sample size (N_) and p-values (P_) from a test of single variants vs. phenotypes, assuming an additive model of action and including the first 5 PCs as covariates. Single variant tests were performed only on variants with MAF>0.1%
